# Supplementary material for: ﻿A new species of genus Acrossus Mulsant, 1842 (Scarabaeidae, Aphodiinae, Aphodiini) from South Korea
Source: Zookeys. 2024 Sep 4;1211:211–30. doi: 10.3897/zookeys.1211.118456 (PMC11391119; doi:10.3897/zookeys.1211.118456)
Supplement: XML Treatment for Acrossus baei [file zookeys.1211.118456-treatment1.xml]

<!DOCTYPE tp:taxon-treatment
  PUBLIC "-//TaxonX//DTD Taxonomic Treatment Publishing DTD v0 20100105//EN" "tax-treatment-NSO.dtd">
<tp:taxon-treatment xmlns:tp="http://www.plazi.org/taxpub"><tp:treatment-meta><kwd-group><label>Taxon classification</label><kwd>
              <named-content content-type="kingdom">Animalia</named-content>
            </kwd><kwd>
              <named-content content-type="order">Coleoptera</named-content>
            </kwd><kwd>
              <named-content content-type="family">Scarabaeidae</named-content>
            </kwd></kwd-group><mixed-citation publication-type="journal"><person-group><name><surname>Lim</surname><given-names>Changseob</given-names></name><name><surname>Minkina</surname><given-names>Łukasz</given-names></name></person-group><article-title>﻿A new species of genus <italic><tp:taxon-name><tp:taxon-name-part taxon-name-part-type="genus" reg="Acrossus">Acrossus</tp:taxon-name-part></tp:taxon-name></italic> Mulsant, 1842 (<tp:taxon-name><tp:taxon-name-part taxon-name-part-type="family">Scarabaeidae</tp:taxon-name-part></tp:taxon-name>, <tp:taxon-name><tp:taxon-name-part taxon-name-part-type="subfamily">Aphodiinae</tp:taxon-name-part></tp:taxon-name>, <tp:taxon-name><tp:taxon-name-part taxon-name-part-type="tribe">Aphodiini</tp:taxon-name-part></tp:taxon-name>) from South Korea</article-title><source>Zookeys</source><day>04</day><month>09</month><year>2024</year><volume>1211</volume><fpage>211</fpage><lpage>230</lpage><pub-id pub-id-type="doi">10.3897/zookeys.1211.118456</pub-id></mixed-citation></tp:treatment-meta><tp:nomenclature><label>﻿</label><tp:taxon-name>
            <object-id xmlns:xlink="http://www.w3.org/1999/xlink" content-type="arpha" xlink:type="simple">4ABDE025-C68F-557B-A97E-50711C9B213E</object-id>
            <tp:taxon-name-part taxon-name-part-type="genus" reg="Acrossus">Acrossus</tp:taxon-name-part>
            <tp:taxon-name-part taxon-name-part-type="species" reg="baei">baei</tp:taxon-name-part>
            <object-id xmlns:xlink="http://www.w3.org/1999/xlink" content-type="zoobank" xlink:type="simple">https://zoobank.org/3171E85C-856D-4BE3-A5C1-B217E35ED539</object-id>
          </tp:taxon-name><tp:taxon-status xmlns:xlink="http://www.w3.org/1999/xlink" xlink:type="simple">sp. nov.</tp:taxon-status><xref ref-type="fig" rid="F1">Figs 1–3</xref><xref ref-type="fig" rid="F7">, 17</xref><xref ref-type="fig" rid="F8">, 22</xref><xref ref-type="fig" rid="F8">, 23</xref><xref ref-type="fig" rid="F9">, 32</xref><xref ref-type="fig" rid="F10">, 37</xref><xref ref-type="fig" rid="F11">, 42</xref><xref ref-type="fig" rid="F12">, 47</xref><xref ref-type="fig" rid="F12">, 52</xref><xref ref-type="fig" rid="F13">, 57 Korean name: 산마루똥풍뎅이 (San-ma-ru-ddong-pung-deng-i)</xref></tp:nomenclature><tp:treatment-sec sec-type="diagnosis" id="SECID0E6BAE"><title>Diagnosis.</title><p>The new species can be classified as <italic><tp:taxon-name><tp:taxon-name-part taxon-name-part-type="genus" reg="Acrossus">Acrossus</tp:taxon-name-part></tp:taxon-name></italic> (following <xref ref-type="bibr" rid="B5">Dellacasa et al. 2001</xref>) due to: body moderately convex; head wide, eyes small, frontal suture not tuberculate; pronotum basally and laterally not serrulate, with sides always visible from above, basally and anteriorly not bordered, with posterior angles weakly obtuse-angled, with sides glabrous; scutellum small, triangular, flat, wider than two first intervals; elytra with ten distinct, impressed striae, part of them joined together before apex, humeral denticles small but distinct, intervals with distinct macrosetation; abdominal ventrites not fused each other; meso- and metatibiae apically fimbriate with spinules of unequal length .</p><p>The new species can be distinguished from all other known <italic><tp:taxon-name><tp:taxon-name-part taxon-name-part-type="genus" reg="Acrossus">Acrossus</tp:taxon-name-part></tp:taxon-name></italic> species by the combination of the following features: moderately large body length (6.0–7.4 mm); body blackish, elytra rarely with orange spots before apex (last colour form is quite unique in the genus); head large, clypeus weakly sinuate anteriorly (only <italic><tp:taxon-name><tp:taxon-name-part taxon-name-part-type="genus" reg="Acrossus">A.</tp:taxon-name-part><tp:taxon-name-part taxon-name-part-type="species" reg="humerospinosus">humerospinosus</tp:taxon-name-part></tp:taxon-name></italic> (Petrovitz, 1958) have that feature); pronotum wider than base of elytra; punctation of pronotum double, dense, coarser punctures with at about three times larger diameter than smaller ones (there is not to many species with so coarse and dense punctation of pronotum); humeral denticles small but distinct (this feature helps to distinguish it from somewhat similar species: <italic><tp:taxon-name><tp:taxon-name-part taxon-name-part-type="genus" reg="Acrossus">A.</tp:taxon-name-part><tp:taxon-name-part taxon-name-part-type="species" reg="atratus">atratus</tp:taxon-name-part></tp:taxon-name></italic> and <italic><tp:taxon-name><tp:taxon-name-part taxon-name-part-type="genus" reg="Acrossus">A.</tp:taxon-name-part><tp:taxon-name-part taxon-name-part-type="species" reg="luridus">luridus</tp:taxon-name-part></tp:taxon-name></italic>); whole elytra with distinct, long macrosetation (there is no other species with so long, distinct macrosetation on whole elytral surface), intervals with very dense and coarse punctation (unique feature); elytra before apex with distinct microreticulation, matt; male’s apical spur of protibiae distinctly inwardly hooked (however hook is better visible from bottom side, and in old specimens it can be wiped out, then apex of apical spur looks for widely rounded, but still inwardly curved); with two or three small teeth between first and second teeth of protibiae and three to five small teeth between second and third teeth of protibiae (this feature help to distinguish it from somewhat similar species: <italic><tp:taxon-name><tp:taxon-name-part taxon-name-part-type="genus" reg="Acrossus">A.</tp:taxon-name-part><tp:taxon-name-part taxon-name-part-type="species" reg="atratus">atratus</tp:taxon-name-part></tp:taxon-name></italic> and <italic><tp:taxon-name><tp:taxon-name-part taxon-name-part-type="genus" reg="Acrossus">A.</tp:taxon-name-part><tp:taxon-name-part taxon-name-part-type="species" reg="luridus">luridus</tp:taxon-name-part></tp:taxon-name></italic>). Aedeagus at apex with small membranous process visible only in lateral view. For more details and links to the photographs see Table <xref ref-type="table" rid="T1">1</xref> and Discussion.</p><fig id="F1" position="float" orientation="portrait"><object-id xmlns:xlink="http://www.w3.org/1999/xlink" content-type="doi" xlink:type="simple">10.3897/zookeys.1211.118456.figures1-3</object-id><object-id xmlns:xlink="http://www.w3.org/1999/xlink" content-type="arpha" xlink:type="simple">A71A7BED-DE1E-5352-B794-5FCD772E9972</object-id><label>Figures 1–3.</label><caption><p><italic><tp:taxon-name><tp:taxon-name-part taxon-name-part-type="genus" reg="Acrossus">Acrossus</tp:taxon-name-part><tp:taxon-name-part taxon-name-part-type="species" reg="baei">baei</tp:taxon-name-part></tp:taxon-name></italic> sp. nov., ♂, holotype <bold>1</bold> dorsal view <bold>2</bold> ventral view <bold>3</bold> lateral view. Scale bars: 1.0 mm.</p></caption><graphic xmlns:xlink="http://www.w3.org/1999/xlink" xlink:href="zookeys-1211-211_article-118456__-g001.jpg" position="float" orientation="portrait" xlink:type="simple" id="oo_1128408.jpg"><uri content-type="original_file" xlink:type="simple">https://binary.pensoft.net/fig/1128408</uri></graphic></fig><table-wrap id="T1" position="float" orientation="portrait"><label>Table 1.</label><caption><p>Differential characteristics of <italic><tp:taxon-name><tp:taxon-name-part taxon-name-part-type="genus" reg="Acrossus">Acrossus</tp:taxon-name-part></tp:taxon-name></italic> species potentially confused with <italic><tp:taxon-name><tp:taxon-name-part taxon-name-part-type="genus" reg="Acrossus">A.</tp:taxon-name-part><tp:taxon-name-part taxon-name-part-type="species" reg="baei">baei</tp:taxon-name-part></tp:taxon-name></italic> sp. nov.</p></caption><table id="TID0ETEAG" rules="all"><tbody><tr><th rowspan="1" colspan="1">Feature / species</th><th rowspan="1" colspan="1"><italic><tp:taxon-name><tp:taxon-name-part taxon-name-part-type="genus" reg="Acrossus">Acrossus</tp:taxon-name-part><tp:taxon-name-part taxon-name-part-type="species" reg="baei">baei</tp:taxon-name-part></tp:taxon-name></italic> sp. nov.</th><th rowspan="1" colspan="1"><italic><tp:taxon-name><tp:taxon-name-part taxon-name-part-type="genus" reg="Acrossus">Acrossus</tp:taxon-name-part><tp:taxon-name-part taxon-name-part-type="species" reg="atratus">atratus</tp:taxon-name-part></tp:taxon-name></italic> (Waterhouse, 1875)</th><th rowspan="1" colspan="1"><italic><tp:taxon-name><tp:taxon-name-part taxon-name-part-type="genus" reg="Acrossus">Acrossus</tp:taxon-name-part><tp:taxon-name-part taxon-name-part-type="species" reg="humerospinosus">humerospinosus</tp:taxon-name-part></tp:taxon-name></italic> (Petrovitz, 1958)</th><th rowspan="1" colspan="1"><italic><tp:taxon-name><tp:taxon-name-part taxon-name-part-type="genus" reg="Acrossus">Acrossus</tp:taxon-name-part><tp:taxon-name-part taxon-name-part-type="species" reg="luridus">luridus</tp:taxon-name-part></tp:taxon-name></italic> (Fabricius, 1775)</th><th rowspan="1" colspan="1"><italic><tp:taxon-name><tp:taxon-name-part taxon-name-part-type="genus" reg="Acrossus">Acrossus</tp:taxon-name-part><tp:taxon-name-part taxon-name-part-type="species" reg="superatratus">superatratus</tp:taxon-name-part></tp:taxon-name></italic> (Nomura &amp; Nakane, 1951)</th></tr><tr><td rowspan="1" colspan="1">Colour of elytra</td><td rowspan="1" colspan="1">Blackish, sometimes with orange-brownish spots before apex (Figs <xref ref-type="fig" rid="F1">1</xref>, <xref ref-type="fig" rid="F13">57</xref>)</td><td rowspan="1" colspan="1">Blackish (Fig. <xref ref-type="fig" rid="F3">5</xref>)</td><td rowspan="1" colspan="1">Blackish, very rarely basal half of elytra yellowish-brown (Fig. <xref ref-type="fig" rid="F4">8</xref>)</td><td rowspan="1" colspan="1">Very variable: from blackish with a lot of yellowish strips to totally blackish (Fig. <xref ref-type="fig" rid="F5">11</xref>)</td><td rowspan="1" colspan="1">Blackish (Fig. <xref ref-type="fig" rid="F6">14</xref>)</td></tr><tr><td rowspan="1" colspan="1">Convexity of body</td><td rowspan="1" colspan="1">Relatively least convex (Fig. <xref ref-type="fig" rid="F1">3</xref>)</td><td rowspan="1" colspan="1">Distinctly convex (Fig. <xref ref-type="fig" rid="F3">7</xref>)</td><td rowspan="1" colspan="1">Distinctly convex (Fig. <xref ref-type="fig" rid="F4">10</xref>)</td><td rowspan="1" colspan="1">Relatively less distinctly convex (Fig. <xref ref-type="fig" rid="F5">13</xref>)</td><td rowspan="1" colspan="1">Distinctly convex (Fig. <xref ref-type="fig" rid="F6">16</xref>)</td></tr><tr><td rowspan="1" colspan="1">Anterior part of clypeus</td><td rowspan="1" colspan="1">Weakly sinuate (Fig. <xref ref-type="fig" rid="F7">17</xref>)</td><td rowspan="1" colspan="1">Truncate (Fig. <xref ref-type="fig" rid="F7">18</xref>)</td><td rowspan="1" colspan="1">Weakly sinuate (Fig. <xref ref-type="fig" rid="F7">19</xref>)</td><td rowspan="1" colspan="1">Truncate (Fig. <xref ref-type="fig" rid="F7">20</xref>)</td><td rowspan="1" colspan="1">Truncate, sometimes weakly sinuate (Fig. <xref ref-type="fig" rid="F7">21</xref>)</td></tr><tr><td rowspan="1" colspan="1">Punctation of clypeus</td><td rowspan="1" colspan="1">Very dense, punctation double (Fig. <xref ref-type="fig" rid="F7">17</xref>)</td><td rowspan="1" colspan="1">Very dense, punctation double (Fig. <xref ref-type="fig" rid="F7">18</xref>)</td><td rowspan="1" colspan="1">Very dense, punctation simple (Fig. <xref ref-type="fig" rid="F7">19</xref>)</td><td rowspan="1" colspan="1">Dense, punctation simple (Fig. <xref ref-type="fig" rid="F7">20</xref>)</td><td rowspan="1" colspan="1">Very dense, punctation double (Fig. <xref ref-type="fig" rid="F7">21</xref>)</td></tr><tr><td rowspan="1" colspan="1">Apical spur of protibiae in male</td><td rowspan="1" colspan="1">Distinctly inwardly hooked before apex; when visible from above situated on inner side of protibiae, when visible anteriorly seems to be rounded at apex; in old specimens its visible only as elongate, weakly inwardly curved spur with widely rounded apex (Fig. <xref ref-type="fig" rid="F10">37</xref>)</td><td rowspan="1" colspan="1">Distinctly inwardly hooked before apex; when visible from above situated on inner side of protibiae, when visible anteriorly seems to be rounded at apex; in old specimens its visible only as elongate, weakly inwardly curved spur with widely rounded apex (Fig. <xref ref-type="fig" rid="F10">38</xref>)</td><td rowspan="1" colspan="1">When visible from above situated on upper side of protibiae and visible as acute at apex; when visible anteriorly distinctly acute at apex; in old specimens its visible as elongate, outwardly curved spur, still acute at apex (Fig. <xref ref-type="fig" rid="F10">39</xref>)</td><td rowspan="1" colspan="1">Distinctly downwardly directed, weakly inwardly hooked before apex; when visible from above situated on inner side of protibiae, when visible anteriorly seems to be rounded at apex; in old specimens its visible only as elongate, still distinctly inwardly curved spur with widely rounded apex (Fig. <xref ref-type="fig" rid="F10">40</xref>)</td><td rowspan="1" colspan="1">When visible from above situated on upper side of protibiae, and visible as acute at apex; when visible anteriorly distinctly acute at apex; in old specimens its visible as elongate, weakly outwardly curved spur, still acute at apex (Fig. <xref ref-type="fig" rid="F10">41</xref>)</td></tr><tr><td rowspan="1" colspan="1">Number of small teeth between first and second teeth and between second and third teeth</td><td rowspan="1" colspan="1">2–3 / 3–5 (Fig. <xref ref-type="fig" rid="F10">37</xref>)</td><td rowspan="1" colspan="1">1–2 / 1–2 (Fig. <xref ref-type="fig" rid="F10">38</xref>)</td><td rowspan="1" colspan="1">1–3 / 2–5 (Fig. <xref ref-type="fig" rid="F10">39</xref>)</td><td rowspan="1" colspan="1">0 / 0 (Fig. <xref ref-type="fig" rid="F10">40</xref>)</td><td rowspan="1" colspan="1">2–3 / 3–5 (Fig. <xref ref-type="fig" rid="F10">41</xref>)</td></tr><tr><td rowspan="1" colspan="1">Sides of pronotum</td><td rowspan="1" colspan="1">Widely rounded (Fig. <xref ref-type="fig" rid="F1">1</xref>)</td><td rowspan="1" colspan="1">Truncate (Fig. <xref ref-type="fig" rid="F3">5</xref>)</td><td rowspan="1" colspan="1">Widely rounded (Fig. <xref ref-type="fig" rid="F4">8</xref>)</td><td rowspan="1" colspan="1">Widely rounded (Fig. <xref ref-type="fig" rid="F5">11</xref>)</td><td rowspan="1" colspan="1">Widely rounded (Fig. <xref ref-type="fig" rid="F6">14</xref>)</td></tr><tr><td rowspan="1" colspan="1">Punctation of elytra</td><td rowspan="1" colspan="1">Very dense, distinctly coarse (Fig. <xref ref-type="fig" rid="F12">47</xref>)</td><td rowspan="1" colspan="1">Very dense, moderately coarse (Fig. <xref ref-type="fig" rid="F12">48</xref>)</td><td rowspan="1" colspan="1">Very dense, moderately coarse (Fig. <xref ref-type="fig" rid="F12">49</xref>)</td><td rowspan="1" colspan="1">Very dense, moderately coarse (Fig. <xref ref-type="fig" rid="F12">50</xref>)</td><td rowspan="1" colspan="1">Very dense, moderately coarse (Fig. <xref ref-type="fig" rid="F12">51</xref>)</td></tr><tr><td rowspan="1" colspan="1">Humeral denticles on elytra</td><td rowspan="1" colspan="1">Small but distinct (Fig. <xref ref-type="fig" rid="F1">1</xref>)</td><td rowspan="1" colspan="1">Absent (Fig. <xref ref-type="fig" rid="F3">5</xref>)</td><td rowspan="1" colspan="1">Large, distinct (Fig. <xref ref-type="fig" rid="F4">8</xref>)</td><td rowspan="1" colspan="1">Absent (Fig. <xref ref-type="fig" rid="F5">11</xref>)</td><td rowspan="1" colspan="1">Small but distinct (Fig. <xref ref-type="fig" rid="F6">14</xref>)</td></tr><tr><td rowspan="1" colspan="1">Macrosetation of elytra</td><td rowspan="1" colspan="1">Long macrosetae on whole surface of elytra except disc, where are slightly shorter (Figs <xref ref-type="fig" rid="F1">1</xref>, <xref ref-type="fig" rid="F11">42</xref>)</td><td rowspan="1" colspan="1">Long macrosetae on whole surface of elytra except disc, where usually are distinctly shorter (Figs <xref ref-type="fig" rid="F3">5</xref>, <xref ref-type="fig" rid="F11">43</xref>)</td><td rowspan="1" colspan="1">Long macrosetae only on sides and before apex; very short macrosetae on whole surface of elytra (Figs <xref ref-type="fig" rid="F4">8</xref>, <xref ref-type="fig" rid="F11">44</xref>)</td><td rowspan="1" colspan="1">Long macrosetae only on sides and before apex; microsetae (visible at 200× magnification nearly on whole surface of elytra) (Figs <xref ref-type="fig" rid="F5">11</xref>, <xref ref-type="fig" rid="F11">45</xref>)</td><td rowspan="1" colspan="1">Long macrosetae on whole surface of elytra except disc, where usually are distinctly shorter (Figs <xref ref-type="fig" rid="F6">14</xref>, <xref ref-type="fig" rid="F11">46</xref>)</td></tr><tr><td rowspan="1" colspan="1">Apex of elytra</td><td rowspan="1" colspan="1">With relatively low preapical declivity (Fig. <xref ref-type="fig" rid="F1">3</xref>), with very distinct microreticulation (see left elytron), matt (compare with right elytron) (Fig. <xref ref-type="fig" rid="F11">42</xref>)</td><td rowspan="1" colspan="1">With relatively high preapical declivity (Fig. <xref ref-type="fig" rid="F3">7</xref>), with relatively weak microreticulation (see left elytron), shiny (compare with right elytron) (Fig. <xref ref-type="fig" rid="F11">43</xref>)</td><td rowspan="1" colspan="1">With relatively high preapical declivity (Fig. <xref ref-type="fig" rid="F4">10</xref>), without microreticulation (see left elytron), shiny (compare with right elytron) (Fig. <xref ref-type="fig" rid="F11">44</xref>)</td><td rowspan="1" colspan="1">With relatively low preapical declivity (Fig. <xref ref-type="fig" rid="F5">13</xref>), with distinct microreticulation (see left elytron), matt, (compare with right elytron) (Fig. <xref ref-type="fig" rid="F11">45</xref>)</td><td rowspan="1" colspan="1">With moderately high preapical declivity (Fig. <xref ref-type="fig" rid="F6">16</xref>), with weak microreticulation (see left elytron), matt (compare with right elytron) (Fig. <xref ref-type="fig" rid="F11">46</xref>)</td></tr><tr><td rowspan="1" colspan="1">Shape of metatibial claws</td><td rowspan="1" colspan="1">Moderately large, fourth metatarsomer more than two times long as their claw (Fig. <xref ref-type="fig" rid="F12">52</xref>)</td><td rowspan="1" colspan="1">Small, fourth metatarsomer nearly three times long as their claw (Fig. <xref ref-type="fig" rid="F12">53</xref>)</td><td rowspan="1" colspan="1">Moderately large, fourth metatarsomer more than two times long as their claw (Fig. <xref ref-type="fig" rid="F12">54</xref>)</td><td rowspan="1" colspan="1">Large, fourth metatarsomer less than two times longer as their claw (Fig. <xref ref-type="fig" rid="F12">55</xref>)</td><td rowspan="1" colspan="1">Small, fourth metatarsomer nearly three times long as their claw (Fig. <xref ref-type="fig" rid="F12">56</xref>)</td></tr><tr><td rowspan="1" colspan="1">Shape of epitorma with amount of angustofenestrae (celtes) on top</td><td rowspan="1" colspan="1">Epitorma elongate, thin, fully developed; 3 angustfenestrae on top (Fig. <xref ref-type="fig" rid="F9">32</xref>)</td><td rowspan="1" colspan="1">Epitorma elongate, relatively wide, shortened to 3/4 of length; 1 angustfenestra near top (Fig. <xref ref-type="fig" rid="F9">33</xref>)</td><td rowspan="1" colspan="1">Epitorma elongate, relatively wide, shortened to 7/8 of length; 3 angustofenestrae near top (Fig. <xref ref-type="fig" rid="F9">34</xref>)</td><td rowspan="1" colspan="1">Lack of epitorma; 1 angustofenestra at apex of row with angustofenestrae (Fig. <xref ref-type="fig" rid="F9">35</xref>)</td><td rowspan="1" colspan="1">Epitorma elongate, thin, fully developed; 2 angustfenestrae on top (Fig. <xref ref-type="fig" rid="F9">36</xref>)</td></tr><tr><td rowspan="1" colspan="1">Shape of aedeagus</td><td rowspan="1" colspan="1">At apex, on sides with very weak membranous process visible only in lateral view (Figs <xref ref-type="fig" rid="F8">22</xref>, <xref ref-type="fig" rid="F8">23</xref>)</td><td rowspan="1" colspan="1">At apex, on sides with very distinct, weakly sclerotized membranous process visible from above (Figs <xref ref-type="fig" rid="F8">24</xref>, <xref ref-type="fig" rid="F8">25</xref>)</td><td rowspan="1" colspan="1">At apex, on sides with distinct membranous process visible from above (Figs <xref ref-type="fig" rid="F8">26</xref>, <xref ref-type="fig" rid="F8">27</xref>)</td><td rowspan="1" colspan="1">At apex without any membranous process (Figs <xref ref-type="fig" rid="F8">28</xref>, <xref ref-type="fig" rid="F8">29</xref>)</td><td rowspan="1" colspan="1">At apex, on sides with distinct membranous process visible from above (Figs <xref ref-type="fig" rid="F8">30</xref>, <xref ref-type="fig" rid="F8">31</xref>)</td></tr><tr><td rowspan="1" colspan="1">Distribution</td><td rowspan="1" colspan="1">South Korea</td><td rowspan="1" colspan="1">Japan</td><td rowspan="1" colspan="1">China (Sichuan)</td><td rowspan="1" colspan="1">Europe, North Africa (Morocco), Kazakhstan, Kyrgyzstan, Russia (West Siberia), China (Xinjiang)</td><td rowspan="1" colspan="1">Russia (East Siberia and Far East), Japan, North Korea, South Korea</td></tr></tbody></table></table-wrap></tp:treatment-sec><tp:treatment-sec sec-type="type locality" id="SECID0E25AE"><title>Type locality.</title><p>South Korea, Gangwon-do, Pyeongchang-gun, Jinbu-myeon, Mountain Odaesan.</p></tp:treatment-sec><tp:treatment-sec sec-type="type material" id="SECID0EA6AE"><title>Type materials.</title><p><bold><italic>Holotype</italic></bold>: South Korea • ♂; Gangwon-do, Pyeongchang-gun, Jinbu-myeon, Mt. Odaesan; <named-content xmlns:xlink="http://www.w3.org/1999/xlink" content-type="dwc:verbatimCoordinates" xlink:type="simple"><named-content content-type="geo-json" specific-use="{&#34;type&#34;:&#34;Point&#34;,&#34;coordinates&#34;:[128.565167,37.787167]}" id="NCID0EO6AE" xlink:type="simple">37°47.23'N, 128°33.91'E</named-content></named-content>; alt. 1000 m; 18 Apr.–01 May 2020; C. Lim leg.; <named-content xmlns:xlink="http://www.w3.org/1999/xlink" content-type="dwc:institutional_code" xlink:title="Korea University Entomological Museum" xlink:href="http://grbio.org/institution/korea-university" xlink:type="simple">KUEM</named-content>.</p><p><bold><italic>Paratypes</italic></bold> (10 spm.): South Korea • 5 spm.; same data as holotype; 2 ♂, ♀ <named-content xmlns:xlink="http://www.w3.org/1999/xlink" content-type="dwc:institutional_code" xlink:title="Institute of Systematics and Evolution of Animals Polish Academy of Sciences in Kraków" xlink:href="http://grbio.org/institution/polish-academy-sciences" xlink:type="simple">ISEA</named-content>; ♂<abbrev xmlns:xlink="http://www.w3.org/1999/xlink" content-type="institution" xlink:title="Axel Bellmann, private collection" id="ABBRID0EFAAG" xlink:type="simple">ABCP</abbrev>; ♂ <named-content xmlns:xlink="http://www.w3.org/1999/xlink" content-type="dwc:institutional_code" xlink:title="National Institute of Biological Resources" xlink:href="http://grbio.org/institution/national-institute-biological-resources" xlink:type="simple">NIBR</named-content> • 2 ♂, ♀; Gangwon-do, Hongcheon-gun, Nae-myeon, Mt. Gyebangsan; <named-content xmlns:xlink="http://www.w3.org/1999/xlink" content-type="dwc:verbatimCoordinates" xlink:type="simple"><named-content content-type="geo-json" specific-use="{&#34;type&#34;:&#34;Point&#34;,&#34;coordinates&#34;:[128.428000,37.746333]}" id="NCID0ESAAG" xlink:type="simple">37°44.78'N, 128°25.68'E</named-content></named-content>; alt. 830 m; 30 Apr. 2020; C. Lim leg.; GenBank: <ext-link xmlns:xlink="http://www.w3.org/1999/xlink" ext-link-type="gen" xlink:href="OR621067" xlink:type="simple">OR621067</ext-link>, <ext-link xmlns:xlink="http://www.w3.org/1999/xlink" ext-link-type="gen" xlink:href="OR621069" xlink:type="simple">OR621069</ext-link>–<ext-link xmlns:xlink="http://www.w3.org/1999/xlink" ext-link-type="gen" xlink:href="OR621070" xlink:type="simple">OR621070</ext-link>; CSL-21-0013–CSL-21-0015; <named-content xmlns:xlink="http://www.w3.org/1999/xlink" content-type="dwc:institutional_code" xlink:title="Korea University Entomological Museum" xlink:href="http://grbio.org/institution/korea-university" xlink:type="simple">KUEM</named-content> • ♀; Gangwon-do, Hongcheon-gun, Nae-myeon, Mt. Gyebangsan; <named-content xmlns:xlink="http://www.w3.org/1999/xlink" content-type="dwc:verbatimCoordinates" xlink:type="simple"><named-content content-type="geo-json" specific-use="{&#34;type&#34;:&#34;Point&#34;,&#34;coordinates&#34;:[128.428000,37.746333]}" id="NCID0EOBAG" xlink:type="simple">37°44.78'N, 128°25.68'E</named-content></named-content>; alt. 830 m; 30 Apr. 2020; C. Lim leg.; <named-content xmlns:xlink="http://www.w3.org/1999/xlink" content-type="dwc:institutional_code" xlink:title="Korea University Entomological Museum" xlink:href="http://grbio.org/institution/korea-university" xlink:type="simple">KUEM</named-content> • ♀; Gyeongsangbuk-do, Youngju-si, Punggi-eup, Mt. Sobaeksan; <named-content xmlns:xlink="http://www.w3.org/1999/xlink" content-type="dwc:verbatimCoordinates" xlink:type="simple"><named-content content-type="geo-json" specific-use="{&#34;type&#34;:&#34;Point&#34;,&#34;coordinates&#34;:[128.460000,36.937167]}" id="NCID0E2BAG" xlink:type="simple">36°56.23'N, 128°27.6'E</named-content></named-content>; alt. 856 m; 05 May 2019; C. Lim leg.; <named-content xmlns:xlink="http://www.w3.org/1999/xlink" content-type="dwc:institutional_code" xlink:title="Korea University Entomological Museum" xlink:href="http://grbio.org/institution/korea-university" xlink:type="simple">KUEM</named-content>.</p></tp:treatment-sec><tp:treatment-sec sec-type="material" id="SECID0EFCAG"><title>Additional materials.</title><p>South Korea • ♂, 2 ♀; Jeju-do, Seogwipo-si, Jungmun-dong, Youngsil trail; <named-content xmlns:xlink="http://www.w3.org/1999/xlink" content-type="dwc:verbatimCoordinates" xlink:type="simple"><named-content content-type="geo-json" specific-use="{&#34;type&#34;:&#34;Point&#34;,&#34;coordinates&#34;:[126.468333,33.336667]}" id="NCID0EOCAG" xlink:type="simple">33°20.2'N, 126°28.1'E</named-content></named-content>; 17–27 Mar. 2021; C. Lim, J. Kim, J.M. Hwang, D. Lee legs.; GenBank: <ext-link xmlns:xlink="http://www.w3.org/1999/xlink" ext-link-type="gen" xlink:href="OR621071" xlink:type="simple">OR621071</ext-link>–<ext-link xmlns:xlink="http://www.w3.org/1999/xlink" ext-link-type="gen" xlink:href="OR621073" xlink:type="simple">OR621073</ext-link>; CSL-21-0083–CSL-21-0085; <named-content xmlns:xlink="http://www.w3.org/1999/xlink" content-type="dwc:institutional_code" xlink:title="Korea University Entomological Museum" xlink:href="http://grbio.org/institution/korea-university" xlink:type="simple">KUEM</named-content> • ♀; Jeju-si, Nohyung-dong; <named-content xmlns:xlink="http://www.w3.org/1999/xlink" content-type="dwc:verbatimCoordinates" xlink:type="simple"><named-content content-type="geo-json" specific-use="{&#34;type&#34;:&#34;Point&#34;,&#34;coordinates&#34;:[126.492111,33.421972]}" id="NCID0EFDAG" xlink:type="simple">33°25.19.1'N, 126°29.31.6'E</named-content></named-content>; 06 Jun. 2019; C. Lim leg.; GenBank: <ext-link xmlns:xlink="http://www.w3.org/1999/xlink" ext-link-type="gen" xlink:href="OR621068" xlink:type="simple">OR621068</ext-link>; CSL-21-0071; <named-content xmlns:xlink="http://www.w3.org/1999/xlink" content-type="dwc:institutional_code" xlink:title="Korea University Entomological Museum" xlink:href="http://grbio.org/institution/korea-university" xlink:type="simple">KUEM</named-content>.</p></tp:treatment-sec><tp:treatment-sec sec-type="description" id="SECID0EUDAG"><title>Description.</title><p><bold><italic>Dorsum</italic></bold> (Fig. <xref ref-type="fig" rid="F1">1</xref>). Moderately large species, relatively small as a member of the genus, body length of the holotype 6.7 mm; elongate-oval, shiny, blackish; antennae, tarsomeres, and mouth parts reddish brown.</p><p><bold><italic>Head</italic></bold> (Fig. <xref ref-type="fig" rid="F7">17</xref>) large, distinctly widely trapezoidal, convex, shiny, without microreticulation. Clypeus distinctly bordered, weakly sinuate anteriorly, widely rounded laterally, not notched before genae, clypeal border without macrosetae. Genae acute-angled, very distinctly exceeding eyes, with few relatively short, thin macrosetae in basal part. Frontal suture not marked, but visible as surface without punctation, without gibbosities, epistoma without gibbosity. Punctation double, but both kinds of punctation not so clearly distinguishable due diameter of larger punctures being only two times larger than smaller ones; both kinds of punctation quite regularly, densely distributed; punctures somewhat variable in size; genae with much denser punctation.</p><p><bold><italic>Epipharynx</italic></bold> (Fig. <xref ref-type="fig" rid="F9">32</xref>) transverse, with sides distinctly rounded, anterior margin of concavely arcuate, corypha not developed, zygum very narrow, with three long, thick angusto-fenestrae at apex and three additional ones arranged as row. Acanthopariae with dense, long, thin chaetae; acropariae with dense, short, thinner chaetae than on acanthopariae; chaetopariae with dense belt of quite thin, quite short chaetae; adelochaetae absent; prophobae with dense, short, thin macrosetae; chaetopediae absent. Epitorma reduced to a small, narrow triangle. Tormae relatively thin, long.</p><p><bold><italic>Pronotum</italic></bold> transverse, somewhat wider than base of elytra, widest near base, moderately convex, shiny, without microreticulation, with double punctation; smaller punctures fine, with diameter about three times smaller than large punctures, quite regularly distributed, dense; larger punctures coarse, dense, not regularly distributed, much denser near base and on sides. Pronotum anteriorly and basally not bordered, distinctly bordered on sides. Borders without macrosetae. Anterior angles widely rounded; posterior angles weakly obtuse-angled, base before posterior angles truncate.</p><p><bold><italic>Scutellum</italic></bold> small, triangular, with dense, irregularly sized punctation, moderately shiny, with distinct microreticulation.</p><p><bold><italic>Elytra</italic></bold> (Fig. <xref ref-type="fig" rid="F12">47</xref>) elongate-oval, convex, widely rounded, weakly shiny, with weak microreticulation on disc, becoming much more distinct on sides and apex, with small but distinct humeral denticles; with ten striae and ten intervals. Striae distinctly, quite sparsely punctate with moderately large punctures; punctures weakly but clearly indenting margins of intervals. First and tenth, third and fourth, fifth and sixth striae joined together before apex, sixth to eighth striae shortened before base, eighth distinctly; ninth and tenth striae joined before base. Intervals weakly shiny, very weakly convex, with irregularly distributed simple moderately coarse punctation, this irregular in size. Almost all punctures (on disc somewhat less frequently) bearing short, thin macrosetae.</p><p><bold><italic>Pygidium</italic></bold> with similar sculpture as on abdominal ventrites.</p><p><bold><italic>Legs</italic>.</bold> Femora shiny, without microreticulation, quite finely and densely punctate, with punctures bearing short macrosetae. Profemora basally and apically with a belt of punctures bearing very long macrosetae; mesofemora basally with a belt of punctures bearing very long macrosetae, metafemora with much sparser than on mesofemora row of punctures bearing long macrosetae apically. Protibiae (Fig. <xref ref-type="fig" rid="F10">37</xref>) distinctly tridentate laterally, proximally serrulate; additional few (2–3) small teeth between first and second teeth, and additional few (3–5) small teeth between second and third teeth; dorsal side smooth, shiny, with a few fine punctures bearing short macrosetae; apical spur long, moderately broad, straightforward, distinctly downwardly and inwardly hooked before apex. Meso- and metatibiae with two distinct transverse carinae, fimbriate apically with row of long spinules of unequal length. Metatibiae superior apical spur very slightly longer than basimetatarsomere, latter distinctly longer than 3½ of next metatarsomeres combined. Claws (Fig. <xref ref-type="fig" rid="F12">52</xref>) moderately long, moderately thick, moderately arcuate.</p><p><bold><italic>Macropterous</italic>.</bold> Venter (Fig. <xref ref-type="fig" rid="F1">2</xref>). Meso-metaventral plate shiny, very slightly concave, with indistinct, quite shallow longitudinal concavity in the middle and weak longitudinal line in the middle; surface with variable in size, shallow, irregularly spaced, not so dense punctation, bearing short, thin macrosetation. Abdominal ventrites matte, with very distinct microreticulation, with quite dense, fine punctures bearing moderately long, thin macrosetae; additionally last abdominal ventrite, in the middle with row of punctures bearing very long macrosetae.</p><p><bold><italic>Aedeagus</italic></bold> (Figs <xref ref-type="fig" rid="F8">22</xref>, <xref ref-type="fig" rid="F8">23</xref>) with parameres slightly shorter than phallobase. Parameres weakly but regularly downwardly bent; at apex, on sides with very weak membranous process, additionally with few very thin and very short macrosetae, which are directed inwardly and not visible due to the time when we try to separate parameres.</p></tp:treatment-sec><tp:treatment-sec sec-type="etymology" id="SECID0ECHAG"><title>Etymology.</title><p>The species is named in honor of Dr Yeon Jae Bae who has contributed to the conservation of dung beetles in South Korea.</p></tp:treatment-sec><tp:treatment-sec sec-type="Sexual dimorphism" id="SECID0EHHAG"><title>Sexual dimorphism.</title><p>Males with apical spur of anterior tibiae distinctly downwardly and inwardly hooked before apex, meso-metaventral very slightly concave. Females with apical spur acute at apex, meso-metaventral plate very weakly convex.</p></tp:treatment-sec><tp:treatment-sec sec-type="variability" id="SECID0EMHAG"><title>Variability.</title><p>Size from 6.0 to 7.5 mm. Elytra usually blackish, sometimes with short, orange-brownish stripes before apex (Fig. <xref ref-type="fig" rid="F13">57</xref>). Punctation of head and pronotum weakly variable. Connection between elytra striae of elytra somewhat variable.</p></tp:treatment-sec><tp:treatment-sec sec-type="remarks" id="SECID0EWHAG"><title>Remark.</title><p>We have decided that part of the material of <italic><tp:taxon-name><tp:taxon-name-part taxon-name-part-type="genus" reg="Acrossus">A.</tp:taxon-name-part><tp:taxon-name-part taxon-name-part-type="species" reg="baei">baei</tp:taxon-name-part></tp:taxon-name></italic> sp. nov. should be excluded from the type series. Based on a shortage of comparative material, we cannot determine the exact range of inter-individual variability of the population from Jeju Island. Therefore, in our opinion, it is better to identify type material from only one specific location (i.e. mainland South Korea)(Fig. <xref ref-type="fig" rid="F2">4</xref>).</p><fig id="F2" position="float" orientation="portrait"><object-id xmlns:xlink="http://www.w3.org/1999/xlink" content-type="doi" xlink:type="simple">10.3897/zookeys.1211.118456.figure4</object-id><object-id xmlns:xlink="http://www.w3.org/1999/xlink" content-type="arpha" xlink:type="simple">295493EC-DC7E-57DF-9C81-CF834F67981A</object-id><label>Figure 4.</label><caption><p>Phylogenetic tree based on 19 mitochondrial <italic>COI</italic> gene sequences of the eight <italic><tp:taxon-name><tp:taxon-name-part taxon-name-part-type="genus" reg="Acrossus">Acrossus</tp:taxon-name-part></tp:taxon-name></italic> species and <italic><tp:taxon-name><tp:taxon-name-part taxon-name-part-type="genus" reg="Nimbus">Nimbus</tp:taxon-name-part><tp:taxon-name-part taxon-name-part-type="species" reg="affinis">affinis</tp:taxon-name-part></tp:taxon-name></italic> (outgroup). Branch values indicate bootstrap support in maximum likelihood (<abbrev xmlns:xlink="http://www.w3.org/1999/xlink" xlink:title="Maximum-likelihood" id="ABBRID0EHJAG" xlink:type="simple">ML</abbrev>) and neighbor joining (<abbrev xmlns:xlink="http://www.w3.org/1999/xlink" xlink:title="neighbor-joining" id="ABBRID0ELJAG" xlink:type="simple">NJ</abbrev>), respectively. Tree topology and branch lengths reflect the results of <abbrev xmlns:xlink="http://www.w3.org/1999/xlink" xlink:title="Maximum-likelihood" id="ABBRID0EPJAG" xlink:type="simple">ML</abbrev> analysis. The tree is drawn to scale, with branch lengths (evolutionary distance) measured in the number of substitutions per site. Dashes (–) indicate support values of less than 50 or incongruent between <abbrev xmlns:xlink="http://www.w3.org/1999/xlink" xlink:title="Maximum-likelihood" id="ABBRID0ETJAG" xlink:type="simple">ML</abbrev> and <abbrev xmlns:xlink="http://www.w3.org/1999/xlink" xlink:title="neighbor-joining" id="ABBRID0EXJAG" xlink:type="simple">NJ</abbrev>.</p></caption><graphic xmlns:xlink="http://www.w3.org/1999/xlink" xlink:href="zookeys-1211-211_article-118456__-g002.jpg" position="float" orientation="portrait" xlink:type="simple" id="oo_1128409.jpg"><uri content-type="original_file" xlink:type="simple">https://binary.pensoft.net/fig/1128409</uri></graphic></fig></tp:treatment-sec><tp:treatment-sec><!--Section generated to contain objects referenced in tp:taxon-treatment.--><fig id="F7" position="float" orientation="portrait"><object-id xmlns:xlink="http://www.w3.org/1999/xlink" content-type="doi" xlink:type="simple">10.3897/zookeys.1211.118456.figures17-21</object-id><object-id xmlns:xlink="http://www.w3.org/1999/xlink" content-type="arpha" xlink:type="simple">7EB407D1-B2EE-5591-9520-86F84C087C86</object-id><label>Figures 17–21.</label><caption><p>Heads of <italic><tp:taxon-name><tp:taxon-name-part taxon-name-part-type="genus" reg="Acrossus">Acrossus</tp:taxon-name-part></tp:taxon-name></italic> species <bold>17</bold><italic><tp:taxon-name><tp:taxon-name-part taxon-name-part-type="genus" reg="Acrossus">A.</tp:taxon-name-part><tp:taxon-name-part taxon-name-part-type="species" reg="baei">baei</tp:taxon-name-part></tp:taxon-name></italic> sp. nov., ♂, holotype <bold>18</bold><italic><tp:taxon-name><tp:taxon-name-part taxon-name-part-type="genus" reg="Acrossus">A.</tp:taxon-name-part><tp:taxon-name-part taxon-name-part-type="species" reg="atratus">atratus</tp:taxon-name-part></tp:taxon-name></italic> (Waterhouse, 1875), ♂ <bold>19</bold><italic><tp:taxon-name><tp:taxon-name-part taxon-name-part-type="genus" reg="Acrossus">A.</tp:taxon-name-part><tp:taxon-name-part taxon-name-part-type="species" reg="humerospinosus">humerospinosus</tp:taxon-name-part></tp:taxon-name></italic> (Petrovitz, 1958), ♂ <bold>20</bold><italic><tp:taxon-name><tp:taxon-name-part taxon-name-part-type="genus" reg="Acrossus">A.</tp:taxon-name-part><tp:taxon-name-part taxon-name-part-type="species" reg="luridus">luridus</tp:taxon-name-part></tp:taxon-name></italic> (Fabricius, 1775), ♂ <bold>21</bold><italic><tp:taxon-name><tp:taxon-name-part taxon-name-part-type="genus" reg="Acrossus">A.</tp:taxon-name-part><tp:taxon-name-part taxon-name-part-type="species" reg="superatratus">superatratus</tp:taxon-name-part></tp:taxon-name></italic> (Nomura &amp; Nakane, 1951), ♂. Scale bars: 1.0 mm.</p></caption><graphic xmlns:xlink="http://www.w3.org/1999/xlink" xlink:href="zookeys-1211-211_article-118456__-g007.jpg" position="float" orientation="portrait" xlink:type="simple" id="oo_1128414.jpg"><uri content-type="original_file" xlink:type="simple">https://binary.pensoft.net/fig/1128414</uri></graphic></fig><fig id="F8" position="float" orientation="portrait"><object-id xmlns:xlink="http://www.w3.org/1999/xlink" content-type="doi" xlink:type="simple">10.3897/zookeys.1211.118456.figures22-31</object-id><object-id xmlns:xlink="http://www.w3.org/1999/xlink" content-type="arpha" xlink:type="simple">A3FF4B95-99DA-5738-B9FA-44294D8A1855</object-id><label>Figures 22–31.</label><caption><p>Aedeagi of <italic><tp:taxon-name><tp:taxon-name-part taxon-name-part-type="genus" reg="Acrossus">Acrossus</tp:taxon-name-part></tp:taxon-name></italic> species <bold>22</bold><italic><tp:taxon-name><tp:taxon-name-part taxon-name-part-type="genus" reg="Acrossus">A.</tp:taxon-name-part><tp:taxon-name-part taxon-name-part-type="species" reg="baei">baei</tp:taxon-name-part></tp:taxon-name></italic> sp. nov., holotype, lateral view <bold>23</bold><italic><tp:taxon-name><tp:taxon-name-part taxon-name-part-type="genus" reg="Acrossus">A.</tp:taxon-name-part><tp:taxon-name-part taxon-name-part-type="species" reg="baei">baei</tp:taxon-name-part></tp:taxon-name></italic> sp. nov., holotype, dorsal view <bold>24</bold><italic><tp:taxon-name><tp:taxon-name-part taxon-name-part-type="genus" reg="Acrossus">A.</tp:taxon-name-part><tp:taxon-name-part taxon-name-part-type="species" reg="atratus">atratus</tp:taxon-name-part></tp:taxon-name></italic> (Waterhouse, 1875), ♂, lateral view <bold>25</bold><italic><tp:taxon-name><tp:taxon-name-part taxon-name-part-type="genus" reg="Acrossus">A.</tp:taxon-name-part><tp:taxon-name-part taxon-name-part-type="species" reg="atratus">atratus</tp:taxon-name-part></tp:taxon-name></italic> (Waterhouse, 1875), ♂, dorsal view <bold>26</bold><italic><tp:taxon-name><tp:taxon-name-part taxon-name-part-type="genus" reg="Acrossus">A.</tp:taxon-name-part><tp:taxon-name-part taxon-name-part-type="species" reg="humerospinosus">humerospinosus</tp:taxon-name-part></tp:taxon-name></italic> (Petrovitz, 1958), lateral view <bold>27</bold><italic><tp:taxon-name><tp:taxon-name-part taxon-name-part-type="genus" reg="Acrossus">A.</tp:taxon-name-part><tp:taxon-name-part taxon-name-part-type="species" reg="humerospinosus">humerospinosus</tp:taxon-name-part></tp:taxon-name></italic> (Petrovitz, 1958), dorsal view <bold>28</bold><italic><tp:taxon-name><tp:taxon-name-part taxon-name-part-type="genus" reg="Acrossus">A.</tp:taxon-name-part><tp:taxon-name-part taxon-name-part-type="species" reg="luridus">luridus</tp:taxon-name-part></tp:taxon-name></italic> (Fabricius, 1775), ♂, lateral view <bold>29</bold><italic><tp:taxon-name><tp:taxon-name-part taxon-name-part-type="genus" reg="Acrossus">A.</tp:taxon-name-part><tp:taxon-name-part taxon-name-part-type="species" reg="luridus">luridus</tp:taxon-name-part></tp:taxon-name></italic> (Fabricius, 1775), ♂, dorsal view <bold>30</bold><italic><tp:taxon-name><tp:taxon-name-part taxon-name-part-type="genus" reg="Acrossus">A.</tp:taxon-name-part><tp:taxon-name-part taxon-name-part-type="species" reg="superatratus">superatratus</tp:taxon-name-part></tp:taxon-name></italic> (Nomura &amp; Nakane, 1951), ♂, lateral view <bold>31</bold><italic><tp:taxon-name><tp:taxon-name-part taxon-name-part-type="genus" reg="Acrossus">A.</tp:taxon-name-part><tp:taxon-name-part taxon-name-part-type="species" reg="superatratus">superatratus</tp:taxon-name-part></tp:taxon-name></italic> (Nomura &amp; Nakane, 1951), ♂, dorsal view. Scale bars: 1.0 mm.</p></caption><graphic xmlns:xlink="http://www.w3.org/1999/xlink" xlink:href="zookeys-1211-211_article-118456__-g008.jpg" position="float" orientation="portrait" xlink:type="simple" id="oo_1128415.jpg"><uri content-type="original_file" xlink:type="simple">https://binary.pensoft.net/fig/1128415</uri></graphic></fig><fig id="F9" position="float" orientation="portrait"><object-id xmlns:xlink="http://www.w3.org/1999/xlink" content-type="doi" xlink:type="simple">10.3897/zookeys.1211.118456.figures32-36</object-id><object-id xmlns:xlink="http://www.w3.org/1999/xlink" content-type="arpha" xlink:type="simple">B0AD730B-B00D-5878-BEA8-092A8FBA5B47</object-id><label>Figures 32–36.</label><caption><p>Epipharingi of <italic><tp:taxon-name><tp:taxon-name-part taxon-name-part-type="genus" reg="Acrossus">Acrossus</tp:taxon-name-part></tp:taxon-name></italic> species <bold>32</bold><italic><tp:taxon-name><tp:taxon-name-part taxon-name-part-type="genus" reg="Acrossus">A.</tp:taxon-name-part><tp:taxon-name-part taxon-name-part-type="species" reg="baei">baei</tp:taxon-name-part></tp:taxon-name></italic> sp. nov., ♂, holotype <bold>33</bold><italic><tp:taxon-name><tp:taxon-name-part taxon-name-part-type="genus" reg="Acrossus">A.</tp:taxon-name-part><tp:taxon-name-part taxon-name-part-type="species" reg="atratus">atratus</tp:taxon-name-part></tp:taxon-name></italic> (Waterhouse, 1875), ♂ <bold>34</bold><italic><tp:taxon-name><tp:taxon-name-part taxon-name-part-type="genus" reg="Acrossus">A.</tp:taxon-name-part><tp:taxon-name-part taxon-name-part-type="species" reg="humerospinosus">humerospinosus</tp:taxon-name-part></tp:taxon-name></italic> (Petrovitz, 1958), ♂ <bold>35</bold><italic><tp:taxon-name><tp:taxon-name-part taxon-name-part-type="genus" reg="Acrossus">A.</tp:taxon-name-part><tp:taxon-name-part taxon-name-part-type="species" reg="luridus">luridus</tp:taxon-name-part></tp:taxon-name></italic> (Fabricius, 1775), ♂ <bold>36</bold><italic><tp:taxon-name><tp:taxon-name-part taxon-name-part-type="genus" reg="Acrossus">A.</tp:taxon-name-part><tp:taxon-name-part taxon-name-part-type="species" reg="superatratus">superatratus</tp:taxon-name-part></tp:taxon-name></italic> (Nomura &amp; Nakane, 1951), ♂. Scale bars: 0.5 mm.</p></caption><graphic xmlns:xlink="http://www.w3.org/1999/xlink" xlink:href="zookeys-1211-211_article-118456__-g009.jpg" position="float" orientation="portrait" xlink:type="simple" id="oo_1128416.jpg"><uri content-type="original_file" xlink:type="simple">https://binary.pensoft.net/fig/1128416</uri></graphic></fig><fig id="F10" position="float" orientation="portrait"><object-id xmlns:xlink="http://www.w3.org/1999/xlink" content-type="doi" xlink:type="simple">10.3897/zookeys.1211.118456.figures37-41</object-id><object-id xmlns:xlink="http://www.w3.org/1999/xlink" content-type="arpha" xlink:type="simple">5FB5A768-ED45-5F1F-9847-BAE6C357002F</object-id><label>Figures 37–41.</label><caption><p>Protibiae and their apical spurs of <italic><tp:taxon-name><tp:taxon-name-part taxon-name-part-type="genus" reg="Acrossus">Acrossus</tp:taxon-name-part></tp:taxon-name></italic> species <bold>37</bold><italic><tp:taxon-name><tp:taxon-name-part taxon-name-part-type="genus" reg="Acrossus">A.</tp:taxon-name-part><tp:taxon-name-part taxon-name-part-type="species" reg="baei">baei</tp:taxon-name-part></tp:taxon-name></italic> sp. nov., ♂, holotype <bold>38</bold><italic><tp:taxon-name><tp:taxon-name-part taxon-name-part-type="genus" reg="Acrossus">A.</tp:taxon-name-part><tp:taxon-name-part taxon-name-part-type="species" reg="atratus">atratus</tp:taxon-name-part></tp:taxon-name></italic> (Waterhouse, 1875), ♂ <bold>39</bold><italic><tp:taxon-name><tp:taxon-name-part taxon-name-part-type="genus" reg="Acrossus">A.</tp:taxon-name-part><tp:taxon-name-part taxon-name-part-type="species" reg="humerospinosus">humerospinosus</tp:taxon-name-part></tp:taxon-name></italic> (Petrovitz, 1958), ♂ <bold>40</bold><italic><tp:taxon-name><tp:taxon-name-part taxon-name-part-type="genus" reg="Acrossus">A.</tp:taxon-name-part><tp:taxon-name-part taxon-name-part-type="species" reg="luridus">luridus</tp:taxon-name-part></tp:taxon-name></italic> (Fabricius, 1775), ♂ <bold>41</bold><italic><tp:taxon-name><tp:taxon-name-part taxon-name-part-type="genus" reg="Acrossus">A.</tp:taxon-name-part><tp:taxon-name-part taxon-name-part-type="species" reg="superatratus">superatratus</tp:taxon-name-part></tp:taxon-name></italic> (Nomura &amp; Nakane, 1951), ♂. Scale bars: 1.0 mm.</p></caption><graphic xmlns:xlink="http://www.w3.org/1999/xlink" xlink:href="zookeys-1211-211_article-118456__-g010.jpg" position="float" orientation="portrait" xlink:type="simple" id="oo_1128417.jpg"><uri content-type="original_file" xlink:type="simple">https://binary.pensoft.net/fig/1128417</uri></graphic></fig><fig id="F11" position="float" orientation="portrait"><object-id xmlns:xlink="http://www.w3.org/1999/xlink" content-type="doi" xlink:type="simple">10.3897/zookeys.1211.118456.figures42-46</object-id><object-id xmlns:xlink="http://www.w3.org/1999/xlink" content-type="arpha" xlink:type="simple">C8E86C89-E78B-5B08-B450-2014209334FF</object-id><label>Figures 42–46.</label><caption><p>Apex of elytra of <italic><tp:taxon-name><tp:taxon-name-part taxon-name-part-type="genus" reg="Acrossus">Acrossus</tp:taxon-name-part></tp:taxon-name></italic> species <bold>42</bold><italic><tp:taxon-name><tp:taxon-name-part taxon-name-part-type="genus" reg="Acrossus">A.</tp:taxon-name-part><tp:taxon-name-part taxon-name-part-type="species" reg="baei">baei</tp:taxon-name-part></tp:taxon-name></italic> sp. nov., ♂, holotype <bold>43</bold><italic><tp:taxon-name><tp:taxon-name-part taxon-name-part-type="genus" reg="Acrossus">A.</tp:taxon-name-part><tp:taxon-name-part taxon-name-part-type="species" reg="atratus">atratus</tp:taxon-name-part></tp:taxon-name></italic> (Waterhouse, 1875), ♂ <bold>44</bold><italic><tp:taxon-name><tp:taxon-name-part taxon-name-part-type="genus" reg="Acrossus">A.</tp:taxon-name-part><tp:taxon-name-part taxon-name-part-type="species" reg="humerospinosus">humerospinosus</tp:taxon-name-part></tp:taxon-name></italic> (Petrovitz, 1958), ♂ <bold>45</bold><italic><tp:taxon-name><tp:taxon-name-part taxon-name-part-type="genus" reg="Acrossus">A.</tp:taxon-name-part><tp:taxon-name-part taxon-name-part-type="species" reg="luridus">luridus</tp:taxon-name-part></tp:taxon-name></italic> (Fabricius, 1775), ♂ <bold>46</bold><italic><tp:taxon-name><tp:taxon-name-part taxon-name-part-type="genus" reg="Acrossus">A.</tp:taxon-name-part><tp:taxon-name-part taxon-name-part-type="species" reg="superatratus">superatratus</tp:taxon-name-part></tp:taxon-name></italic> (Nomura &amp; Nakane, 1951), ♂. Scale bars: 1.0 mm.</p></caption><graphic xmlns:xlink="http://www.w3.org/1999/xlink" xlink:href="zookeys-1211-211_article-118456__-g011.jpg" position="float" orientation="portrait" xlink:type="simple" id="oo_1128418.jpg"><uri content-type="original_file" xlink:type="simple">https://binary.pensoft.net/fig/1128418</uri></graphic></fig><fig id="F12" position="float" orientation="portrait"><object-id xmlns:xlink="http://www.w3.org/1999/xlink" content-type="doi" xlink:type="simple">10.3897/zookeys.1211.118456.figures47-56</object-id><object-id xmlns:xlink="http://www.w3.org/1999/xlink" content-type="arpha" xlink:type="simple">44C4A4EE-0FD1-5E4F-BD1A-963806E3CB36</object-id><label>Figures 47–56.</label><caption><p>Elytra pattern and metatibiae of <italic><tp:taxon-name><tp:taxon-name-part taxon-name-part-type="genus" reg="Acrossus">Acrossus</tp:taxon-name-part></tp:taxon-name></italic> species <bold>47–51</bold> elytra pattern <bold>47</bold><italic><tp:taxon-name><tp:taxon-name-part taxon-name-part-type="genus" reg="Acrossus">A.</tp:taxon-name-part><tp:taxon-name-part taxon-name-part-type="species" reg="baei">baei</tp:taxon-name-part></tp:taxon-name></italic> sp. nov., ♂, holotype <bold>48</bold><italic><tp:taxon-name><tp:taxon-name-part taxon-name-part-type="genus" reg="Acrossus">A.</tp:taxon-name-part><tp:taxon-name-part taxon-name-part-type="species" reg="atratus">atratus</tp:taxon-name-part></tp:taxon-name></italic> (Waterhouse, 1875), ♂ <bold>49</bold><italic><tp:taxon-name><tp:taxon-name-part taxon-name-part-type="genus" reg="Acrossus">A.</tp:taxon-name-part><tp:taxon-name-part taxon-name-part-type="species" reg="humerospinosus">humerospinosus</tp:taxon-name-part></tp:taxon-name></italic> (Petrovitz, 1958), ♂ <bold>50</bold><italic><tp:taxon-name><tp:taxon-name-part taxon-name-part-type="genus" reg="Acrossus">A.</tp:taxon-name-part><tp:taxon-name-part taxon-name-part-type="species" reg="luridus">luridus</tp:taxon-name-part></tp:taxon-name></italic> (Fabricius, 1775), ♂ <bold>51</bold><italic><tp:taxon-name><tp:taxon-name-part taxon-name-part-type="genus" reg="Acrossus">A.</tp:taxon-name-part><tp:taxon-name-part taxon-name-part-type="species" reg="superatratus">superatratus</tp:taxon-name-part></tp:taxon-name></italic> (Nomura &amp; Nakane, 1951). <bold>52–56</bold> metatibia <bold>52</bold><italic><tp:taxon-name><tp:taxon-name-part taxon-name-part-type="genus" reg="Acrossus">A.</tp:taxon-name-part><tp:taxon-name-part taxon-name-part-type="species" reg="baei">baei</tp:taxon-name-part></tp:taxon-name></italic> sp. nov., ♂, holotype <bold>53</bold><italic><tp:taxon-name><tp:taxon-name-part taxon-name-part-type="genus" reg="Acrossus">A.</tp:taxon-name-part><tp:taxon-name-part taxon-name-part-type="species" reg="atratus">atratus</tp:taxon-name-part></tp:taxon-name></italic> (Waterhouse, 1875), ♂ <bold>54</bold><italic><tp:taxon-name><tp:taxon-name-part taxon-name-part-type="genus" reg="Acrossus">A.</tp:taxon-name-part><tp:taxon-name-part taxon-name-part-type="species" reg="humerospinosus">humerospinosus</tp:taxon-name-part></tp:taxon-name></italic> (Petrovitz, 1958), ♂ <bold>55</bold><italic><tp:taxon-name><tp:taxon-name-part taxon-name-part-type="genus" reg="Acrossus">A.</tp:taxon-name-part><tp:taxon-name-part taxon-name-part-type="species" reg="luridus">luridus</tp:taxon-name-part></tp:taxon-name></italic> (Fabricius, 1775), ♂ <bold>56</bold><italic><tp:taxon-name><tp:taxon-name-part taxon-name-part-type="genus" reg="Acrossus">A.</tp:taxon-name-part><tp:taxon-name-part taxon-name-part-type="species" reg="superatratus">superatratus</tp:taxon-name-part></tp:taxon-name></italic> (Nomura &amp; Nakane, 1951), ♂. Scale bars: 1.0 mm.</p></caption><graphic xmlns:xlink="http://www.w3.org/1999/xlink" xlink:href="zookeys-1211-211_article-118456__-g012.jpg" position="float" orientation="portrait" xlink:type="simple" id="oo_1128419.jpg"><uri content-type="original_file" xlink:type="simple">https://binary.pensoft.net/fig/1128419</uri></graphic></fig><fig id="F13" position="float" orientation="portrait"><object-id xmlns:xlink="http://www.w3.org/1999/xlink" content-type="doi" xlink:type="simple">10.3897/zookeys.1211.118456.figure57</object-id><object-id xmlns:xlink="http://www.w3.org/1999/xlink" content-type="arpha" xlink:type="simple">398228D0-116E-5648-A5CD-703F3D1199AC</object-id><label>Figure 57.</label><caption><p><italic><tp:taxon-name><tp:taxon-name-part taxon-name-part-type="genus" reg="Acrossus">Acrossus</tp:taxon-name-part><tp:taxon-name-part taxon-name-part-type="species" reg="baei">baei</tp:taxon-name-part></tp:taxon-name></italic> sp. nov., ♀, paratype, dorsal view. Scale bar: 1.0 mm.</p></caption><graphic xmlns:xlink="http://www.w3.org/1999/xlink" xlink:href="zookeys-1211-211_article-118456__-g013.jpg" position="float" orientation="portrait" xlink:type="simple" id="oo_1128420.jpg"><uri content-type="original_file" xlink:type="simple">https://binary.pensoft.net/fig/1128420</uri></graphic></fig><fig id="F3" position="float" orientation="portrait"><object-id xmlns:xlink="http://www.w3.org/1999/xlink" content-type="doi" xlink:type="simple">10.3897/zookeys.1211.118456.figures5-7</object-id><object-id xmlns:xlink="http://www.w3.org/1999/xlink" content-type="arpha" xlink:type="simple">761ADCCC-C4C0-5A2C-A40E-79EFED3BF669</object-id><label>Figures 5–7.</label><caption><p><italic><tp:taxon-name><tp:taxon-name-part taxon-name-part-type="genus" reg="Acrossus">Acrossus</tp:taxon-name-part><tp:taxon-name-part taxon-name-part-type="species" reg="atratus">atratus</tp:taxon-name-part></tp:taxon-name></italic> (Waterhouse, 1875), ♂ <bold>5</bold> dorsal view <bold>6</bold> ventral view <bold>7</bold> lateral view. Scale bars: 1.0 mm.</p></caption><graphic xmlns:xlink="http://www.w3.org/1999/xlink" xlink:href="zookeys-1211-211_article-118456__-g003.jpg" position="float" orientation="portrait" xlink:type="simple" id="oo_1128410.jpg"><uri content-type="original_file" xlink:type="simple">https://binary.pensoft.net/fig/1128410</uri></graphic></fig><fig id="F4" position="float" orientation="portrait"><object-id xmlns:xlink="http://www.w3.org/1999/xlink" content-type="doi" xlink:type="simple">10.3897/zookeys.1211.118456.figures8-10</object-id><object-id xmlns:xlink="http://www.w3.org/1999/xlink" content-type="arpha" xlink:type="simple">48FC4C80-0CBA-5914-A164-F7EC993AE0DD</object-id><label>Figures 8–10.</label><caption><p><italic><tp:taxon-name><tp:taxon-name-part taxon-name-part-type="genus" reg="Acrossus">Acrossus</tp:taxon-name-part><tp:taxon-name-part taxon-name-part-type="species" reg="humerospinosus">humerospinosus</tp:taxon-name-part></tp:taxon-name></italic> (Petrovitz, 1958), ♂ <bold>8</bold> dorsal view <bold>9</bold> ventral view <bold>10</bold> lateral view. Scale bars: 1.0 mm.</p></caption><graphic xmlns:xlink="http://www.w3.org/1999/xlink" xlink:href="zookeys-1211-211_article-118456__-g004.jpg" position="float" orientation="portrait" xlink:type="simple" id="oo_1128411.jpg"><uri content-type="original_file" xlink:type="simple">https://binary.pensoft.net/fig/1128411</uri></graphic></fig><fig id="F5" position="float" orientation="portrait"><object-id xmlns:xlink="http://www.w3.org/1999/xlink" content-type="doi" xlink:type="simple">10.3897/zookeys.1211.118456.figures11-13</object-id><object-id xmlns:xlink="http://www.w3.org/1999/xlink" content-type="arpha" xlink:type="simple">149406C0-B96C-5F83-87D3-169506A8248A</object-id><label>Figures 11–13.</label><caption><p><italic><tp:taxon-name><tp:taxon-name-part taxon-name-part-type="genus" reg="Acrossus">Acrossus</tp:taxon-name-part><tp:taxon-name-part taxon-name-part-type="species" reg="luridus">luridus</tp:taxon-name-part></tp:taxon-name></italic> (Fabricius, 1775), ♂ <bold>11</bold> dorsal view <bold>12</bold> ventral view <bold>13</bold> lateral view. Scale bars: 1.0 mm.</p></caption><graphic xmlns:xlink="http://www.w3.org/1999/xlink" xlink:href="zookeys-1211-211_article-118456__-g005.jpg" position="float" orientation="portrait" xlink:type="simple" id="oo_1128412.jpg"><uri content-type="original_file" xlink:type="simple">https://binary.pensoft.net/fig/1128412</uri></graphic></fig><fig id="F6" position="float" orientation="portrait"><object-id xmlns:xlink="http://www.w3.org/1999/xlink" content-type="doi" xlink:type="simple">10.3897/zookeys.1211.118456.figures14-16</object-id><object-id xmlns:xlink="http://www.w3.org/1999/xlink" content-type="arpha" xlink:type="simple">1F394596-C318-589D-897B-C1A8D27405C0</object-id><label>Figures 14–16.</label><caption><p><italic><tp:taxon-name><tp:taxon-name-part taxon-name-part-type="genus" reg="Acrossus">Acrossus</tp:taxon-name-part><tp:taxon-name-part taxon-name-part-type="species" reg="superatratus">superatratus</tp:taxon-name-part></tp:taxon-name></italic> (Nomura &amp; Nakane, 1951), ♂ <bold>14</bold> dorsal view <bold>15</bold> ventral view <bold>16</bold> lateral view. Scale bars: 1.0 mm.</p></caption><graphic xmlns:xlink="http://www.w3.org/1999/xlink" xlink:href="zookeys-1211-211_article-118456__-g006.jpg" position="float" orientation="portrait" xlink:type="simple" id="oo_1128413.jpg"><uri content-type="original_file" xlink:type="simple">https://binary.pensoft.net/fig/1128413</uri></graphic></fig></tp:treatment-sec><ref-list><ref id="B5"><mixed-citation xmlns:xlink="http://www.w3.org/1999/xlink" xlink:type="simple"><person-group><name name-style="western"><surname>Dellacasa</surname><given-names>G</given-names></name><name name-style="western"><surname>Bordat</surname><given-names>P</given-names></name><name name-style="western"><surname>Dellacasa</surname><given-names>M</given-names></name></person-group> (<year>2001</year>) <article-title>A revisional essay of world genus-group taxa of <tp:taxon-name><tp:taxon-name-part taxon-name-part-type="subfamily">Aphodiinae</tp:taxon-name-part></tp:taxon-name>.</article-title><source>Memorie della Societé Entomologica Italiana Genova</source><volume>79</volume>: <fpage>1</fpage>–<lpage>482</lpage>.</mixed-citation></ref></ref-list></tp:taxon-treatment>
