# Supplementary material for: ﻿A new species of genus Acrossus Mulsant, 1842 (Scarabaeidae, Aphodiinae, Aphodiini) from South Korea
Source: Zookeys. 2024 Sep 4;1211:211–30. doi: 10.3897/zookeys.1211.118456 (PMC11391119; doi:10.3897/zookeys.1211.118456)
Supplement: XML Treatment for Acrossus humerospinosus [file zookeys.1211.118456-treatment3.xml]

<!DOCTYPE tp:taxon-treatment
  PUBLIC "-//TaxonX//DTD Taxonomic Treatment Publishing DTD v0 20100105//EN" "tax-treatment-NSO.dtd">
<tp:taxon-treatment xmlns:tp="http://www.plazi.org/taxpub"><tp:treatment-meta><kwd-group><label>Taxon classification</label><kwd>
              <named-content content-type="kingdom">Animalia</named-content>
            </kwd><kwd>
              <named-content content-type="order">Coleoptera</named-content>
            </kwd><kwd>
              <named-content content-type="family">Scarabaeidae</named-content>
            </kwd></kwd-group><mixed-citation publication-type="journal"><person-group><name><surname>Lim</surname><given-names>Changseob</given-names></name><name><surname>Minkina</surname><given-names>Łukasz</given-names></name></person-group><article-title>﻿A new species of genus <italic><tp:taxon-name><tp:taxon-name-part taxon-name-part-type="genus" reg="Acrossus">Acrossus</tp:taxon-name-part></tp:taxon-name></italic> Mulsant, 1842 (<tp:taxon-name><tp:taxon-name-part taxon-name-part-type="family">Scarabaeidae</tp:taxon-name-part></tp:taxon-name>, <tp:taxon-name><tp:taxon-name-part taxon-name-part-type="subfamily">Aphodiinae</tp:taxon-name-part></tp:taxon-name>, <tp:taxon-name><tp:taxon-name-part taxon-name-part-type="tribe">Aphodiini</tp:taxon-name-part></tp:taxon-name>) from South Korea</article-title><source>Zookeys</source><day>04</day><month>09</month><year>2024</year><volume>1211</volume><fpage>211</fpage><lpage>230</lpage><pub-id pub-id-type="doi">10.3897/zookeys.1211.118456</pub-id></mixed-citation></tp:treatment-meta><tp:nomenclature><label>﻿</label><tp:taxon-name>
            <object-id xmlns:xlink="http://www.w3.org/1999/xlink" content-type="arpha" xlink:type="simple">A23CB05A-12D2-54BC-9110-D14516DA201E</object-id>
            <tp:taxon-name-part taxon-name-part-type="genus" reg="Acrossus">Acrossus</tp:taxon-name-part>
            <tp:taxon-name-part taxon-name-part-type="species" reg="humerospinosus">humerospinosus</tp:taxon-name-part>
          </tp:taxon-name><tp:taxon-authority>(Petrovitz, 1958)</tp:taxon-authority><xref ref-type="fig" rid="F4">Figs 8–10</xref><xref ref-type="fig" rid="F7">, 19</xref><xref ref-type="fig" rid="F8">, 26</xref><xref ref-type="fig" rid="F8">, 27</xref><xref ref-type="fig" rid="F9">, 34</xref><xref ref-type="fig" rid="F10">, 39</xref><xref ref-type="fig" rid="F11">, 44</xref><xref ref-type="fig" rid="F12">, 49</xref><xref ref-type="fig" rid="F12">, 54</xref></tp:nomenclature><tp:treatment-sec sec-type="material" id="SECID0EWPAG"><title>Materials.</title><p>China • ♂ (photographed); C Sichuan, Mt. Jinding; alt. 1500 m; 20 Jun. 2012; V. Patrikeev leg.; <named-content xmlns:xlink="http://www.w3.org/1999/xlink" content-type="dwc:institutional_code" xlink:title="Institute of Systematics and Evolution of Animals Polish Academy of Sciences in Kraków" xlink:href="http://grbio.org/institution/polish-academy-sciences" xlink:type="simple">ISEA</named-content> • 1 spm.; Yunnan, Baihanchwag, 50 km NW Lijiang; alt. 2400 m; 05 Jun. 2006; Vladimir Major leg.; <named-content xmlns:xlink="http://www.w3.org/1999/xlink" content-type="dwc:institutional_code" xlink:title="Institute of Systematics and Evolution of Animals Polish Academy of Sciences in Kraków" xlink:href="http://grbio.org/institution/polish-academy-sciences" xlink:type="simple">ISEA</named-content> • 1 spm.; Yunnan, 25 km S Zhonghian; alt. 3200 m; 14 Jun. 2006; Vladimir Major leg.; <named-content xmlns:xlink="http://www.w3.org/1999/xlink" content-type="dwc:institutional_code" xlink:title="Institute of Systematics and Evolution of Animals Polish Academy of Sciences in Kraków" xlink:href="http://grbio.org/institution/polish-academy-sciences" xlink:type="simple">ISEA</named-content> • 1 spm.; Sichuan, rd. Danba to Bomei, 35 km W Danba; alt. 2500–2700 m.; Jun.–Jul. 2007; Puchner leg.; <named-content xmlns:xlink="http://www.w3.org/1999/xlink" content-type="dwc:institutional_code" xlink:title="Institute of Systematics and Evolution of Animals Polish Academy of Sciences in Kraków" xlink:href="http://grbio.org/institution/polish-academy-sciences" xlink:type="simple">ISEA</named-content> • 1 spm.; C Sichuan, Maoxian env. Jinding Mt.; alt. 1600 m; 20 Jun. 2012; V. Patrikeev leg.; <named-content xmlns:xlink="http://www.w3.org/1999/xlink" content-type="dwc:institutional_code" xlink:title="Institute of Systematics and Evolution of Animals Polish Academy of Sciences in Kraków" xlink:href="http://grbio.org/institution/polish-academy-sciences" xlink:type="simple">ISEA</named-content> • 2 spm.; C Sichuan, Maoxian env. Jinding Mt.; alt. 1500 m; 20 Jun. 2012; V. Patrikeev leg.; <named-content xmlns:xlink="http://www.w3.org/1999/xlink" content-type="dwc:institutional_code" xlink:title="Institute of Systematics and Evolution of Animals Polish Academy of Sciences in Kraków" xlink:href="http://grbio.org/institution/polish-academy-sciences" xlink:type="simple">ISEA</named-content> • 2 spm.; NW Yunnan, Lijang pref., S. Yulongxue Shan Mts.; alt. 3200 m.; 16 Jun. 2016; V. Patrikeev leg.; <named-content xmlns:xlink="http://www.w3.org/1999/xlink" content-type="dwc:institutional_code" xlink:title="Institute of Systematics and Evolution of Animals Polish Academy of Sciences in Kraków" xlink:href="http://grbio.org/institution/polish-academy-sciences" xlink:type="simple">ISEA</named-content>; • 1 spm.; W. Sichuan, Mt. Yadling, W of Yading vill.; alt. 3850–4650 m; 5–11 May 2012; D. Kral leg.; GenBank: <ext-link xmlns:xlink="http://www.w3.org/1999/xlink" ext-link-type="gen" xlink:href="PP933829" xlink:type="simple">PP933829</ext-link>; CSL-21-0459; <named-content xmlns:xlink="http://www.w3.org/1999/xlink" content-type="dwc:institutional_code" xlink:title="Korea University Entomological Museum" xlink:href="http://grbio.org/institution/korea-university" xlink:type="simple">KUEM</named-content>.</p><fig id="F3" position="float" orientation="portrait"><object-id xmlns:xlink="http://www.w3.org/1999/xlink" content-type="doi" xlink:type="simple">10.3897/zookeys.1211.118456.figures5-7</object-id><object-id xmlns:xlink="http://www.w3.org/1999/xlink" content-type="arpha" xlink:type="simple">761ADCCC-C4C0-5A2C-A40E-79EFED3BF669</object-id><label>Figures 5–7.</label><caption><p><italic><tp:taxon-name><tp:taxon-name-part taxon-name-part-type="genus" reg="Acrossus">Acrossus</tp:taxon-name-part><tp:taxon-name-part taxon-name-part-type="species" reg="atratus">atratus</tp:taxon-name-part></tp:taxon-name></italic> (Waterhouse, 1875), ♂ <bold>5</bold> dorsal view <bold>6</bold> ventral view <bold>7</bold> lateral view. Scale bars: 1.0 mm.</p></caption><graphic xmlns:xlink="http://www.w3.org/1999/xlink" xlink:href="zookeys-1211-211_article-118456__-g003.jpg" position="float" orientation="portrait" xlink:type="simple" id="oo_1128410.jpg"><uri content-type="original_file" xlink:type="simple">https://binary.pensoft.net/fig/1128410</uri></graphic></fig></tp:treatment-sec><tp:treatment-sec><!--Section generated to contain objects referenced in tp:taxon-treatment.--><fig id="F4" position="float" orientation="portrait"><object-id xmlns:xlink="http://www.w3.org/1999/xlink" content-type="doi" xlink:type="simple">10.3897/zookeys.1211.118456.figures8-10</object-id><object-id xmlns:xlink="http://www.w3.org/1999/xlink" content-type="arpha" xlink:type="simple">48FC4C80-0CBA-5914-A164-F7EC993AE0DD</object-id><label>Figures 8–10.</label><caption><p><italic><tp:taxon-name><tp:taxon-name-part taxon-name-part-type="genus" reg="Acrossus">Acrossus</tp:taxon-name-part><tp:taxon-name-part taxon-name-part-type="species" reg="humerospinosus">humerospinosus</tp:taxon-name-part></tp:taxon-name></italic> (Petrovitz, 1958), ♂ <bold>8</bold> dorsal view <bold>9</bold> ventral view <bold>10</bold> lateral view. Scale bars: 1.0 mm.</p></caption><graphic xmlns:xlink="http://www.w3.org/1999/xlink" xlink:href="zookeys-1211-211_article-118456__-g004.jpg" position="float" orientation="portrait" xlink:type="simple" id="oo_1128411.jpg"><uri content-type="original_file" xlink:type="simple">https://binary.pensoft.net/fig/1128411</uri></graphic></fig><fig id="F7" position="float" orientation="portrait"><object-id xmlns:xlink="http://www.w3.org/1999/xlink" content-type="doi" xlink:type="simple">10.3897/zookeys.1211.118456.figures17-21</object-id><object-id xmlns:xlink="http://www.w3.org/1999/xlink" content-type="arpha" xlink:type="simple">7EB407D1-B2EE-5591-9520-86F84C087C86</object-id><label>Figures 17–21.</label><caption><p>Heads of <italic><tp:taxon-name><tp:taxon-name-part taxon-name-part-type="genus" reg="Acrossus">Acrossus</tp:taxon-name-part></tp:taxon-name></italic> species <bold>17</bold><italic><tp:taxon-name><tp:taxon-name-part taxon-name-part-type="genus" reg="Acrossus">A.</tp:taxon-name-part><tp:taxon-name-part taxon-name-part-type="species" reg="baei">baei</tp:taxon-name-part></tp:taxon-name></italic> sp. nov., ♂, holotype <bold>18</bold><italic><tp:taxon-name><tp:taxon-name-part taxon-name-part-type="genus" reg="Acrossus">A.</tp:taxon-name-part><tp:taxon-name-part taxon-name-part-type="species" reg="atratus">atratus</tp:taxon-name-part></tp:taxon-name></italic> (Waterhouse, 1875), ♂ <bold>19</bold><italic><tp:taxon-name><tp:taxon-name-part taxon-name-part-type="genus" reg="Acrossus">A.</tp:taxon-name-part><tp:taxon-name-part taxon-name-part-type="species" reg="humerospinosus">humerospinosus</tp:taxon-name-part></tp:taxon-name></italic> (Petrovitz, 1958), ♂ <bold>20</bold><italic><tp:taxon-name><tp:taxon-name-part taxon-name-part-type="genus" reg="Acrossus">A.</tp:taxon-name-part><tp:taxon-name-part taxon-name-part-type="species" reg="luridus">luridus</tp:taxon-name-part></tp:taxon-name></italic> (Fabricius, 1775), ♂ <bold>21</bold><italic><tp:taxon-name><tp:taxon-name-part taxon-name-part-type="genus" reg="Acrossus">A.</tp:taxon-name-part><tp:taxon-name-part taxon-name-part-type="species" reg="superatratus">superatratus</tp:taxon-name-part></tp:taxon-name></italic> (Nomura &amp; Nakane, 1951), ♂. Scale bars: 1.0 mm.</p></caption><graphic xmlns:xlink="http://www.w3.org/1999/xlink" xlink:href="zookeys-1211-211_article-118456__-g007.jpg" position="float" orientation="portrait" xlink:type="simple" id="oo_1128414.jpg"><uri content-type="original_file" xlink:type="simple">https://binary.pensoft.net/fig/1128414</uri></graphic></fig><fig id="F8" position="float" orientation="portrait"><object-id xmlns:xlink="http://www.w3.org/1999/xlink" content-type="doi" xlink:type="simple">10.3897/zookeys.1211.118456.figures22-31</object-id><object-id xmlns:xlink="http://www.w3.org/1999/xlink" content-type="arpha" xlink:type="simple">A3FF4B95-99DA-5738-B9FA-44294D8A1855</object-id><label>Figures 22–31.</label><caption><p>Aedeagi of <italic><tp:taxon-name><tp:taxon-name-part taxon-name-part-type="genus" reg="Acrossus">Acrossus</tp:taxon-name-part></tp:taxon-name></italic> species <bold>22</bold><italic><tp:taxon-name><tp:taxon-name-part taxon-name-part-type="genus" reg="Acrossus">A.</tp:taxon-name-part><tp:taxon-name-part taxon-name-part-type="species" reg="baei">baei</tp:taxon-name-part></tp:taxon-name></italic> sp. nov., holotype, lateral view <bold>23</bold><italic><tp:taxon-name><tp:taxon-name-part taxon-name-part-type="genus" reg="Acrossus">A.</tp:taxon-name-part><tp:taxon-name-part taxon-name-part-type="species" reg="baei">baei</tp:taxon-name-part></tp:taxon-name></italic> sp. nov., holotype, dorsal view <bold>24</bold><italic><tp:taxon-name><tp:taxon-name-part taxon-name-part-type="genus" reg="Acrossus">A.</tp:taxon-name-part><tp:taxon-name-part taxon-name-part-type="species" reg="atratus">atratus</tp:taxon-name-part></tp:taxon-name></italic> (Waterhouse, 1875), ♂, lateral view <bold>25</bold><italic><tp:taxon-name><tp:taxon-name-part taxon-name-part-type="genus" reg="Acrossus">A.</tp:taxon-name-part><tp:taxon-name-part taxon-name-part-type="species" reg="atratus">atratus</tp:taxon-name-part></tp:taxon-name></italic> (Waterhouse, 1875), ♂, dorsal view <bold>26</bold><italic><tp:taxon-name><tp:taxon-name-part taxon-name-part-type="genus" reg="Acrossus">A.</tp:taxon-name-part><tp:taxon-name-part taxon-name-part-type="species" reg="humerospinosus">humerospinosus</tp:taxon-name-part></tp:taxon-name></italic> (Petrovitz, 1958), lateral view <bold>27</bold><italic><tp:taxon-name><tp:taxon-name-part taxon-name-part-type="genus" reg="Acrossus">A.</tp:taxon-name-part><tp:taxon-name-part taxon-name-part-type="species" reg="humerospinosus">humerospinosus</tp:taxon-name-part></tp:taxon-name></italic> (Petrovitz, 1958), dorsal view <bold>28</bold><italic><tp:taxon-name><tp:taxon-name-part taxon-name-part-type="genus" reg="Acrossus">A.</tp:taxon-name-part><tp:taxon-name-part taxon-name-part-type="species" reg="luridus">luridus</tp:taxon-name-part></tp:taxon-name></italic> (Fabricius, 1775), ♂, lateral view <bold>29</bold><italic><tp:taxon-name><tp:taxon-name-part taxon-name-part-type="genus" reg="Acrossus">A.</tp:taxon-name-part><tp:taxon-name-part taxon-name-part-type="species" reg="luridus">luridus</tp:taxon-name-part></tp:taxon-name></italic> (Fabricius, 1775), ♂, dorsal view <bold>30</bold><italic><tp:taxon-name><tp:taxon-name-part taxon-name-part-type="genus" reg="Acrossus">A.</tp:taxon-name-part><tp:taxon-name-part taxon-name-part-type="species" reg="superatratus">superatratus</tp:taxon-name-part></tp:taxon-name></italic> (Nomura &amp; Nakane, 1951), ♂, lateral view <bold>31</bold><italic><tp:taxon-name><tp:taxon-name-part taxon-name-part-type="genus" reg="Acrossus">A.</tp:taxon-name-part><tp:taxon-name-part taxon-name-part-type="species" reg="superatratus">superatratus</tp:taxon-name-part></tp:taxon-name></italic> (Nomura &amp; Nakane, 1951), ♂, dorsal view. Scale bars: 1.0 mm.</p></caption><graphic xmlns:xlink="http://www.w3.org/1999/xlink" xlink:href="zookeys-1211-211_article-118456__-g008.jpg" position="float" orientation="portrait" xlink:type="simple" id="oo_1128415.jpg"><uri content-type="original_file" xlink:type="simple">https://binary.pensoft.net/fig/1128415</uri></graphic></fig><fig id="F9" position="float" orientation="portrait"><object-id xmlns:xlink="http://www.w3.org/1999/xlink" content-type="doi" xlink:type="simple">10.3897/zookeys.1211.118456.figures32-36</object-id><object-id xmlns:xlink="http://www.w3.org/1999/xlink" content-type="arpha" xlink:type="simple">B0AD730B-B00D-5878-BEA8-092A8FBA5B47</object-id><label>Figures 32–36.</label><caption><p>Epipharingi of <italic><tp:taxon-name><tp:taxon-name-part taxon-name-part-type="genus" reg="Acrossus">Acrossus</tp:taxon-name-part></tp:taxon-name></italic> species <bold>32</bold><italic><tp:taxon-name><tp:taxon-name-part taxon-name-part-type="genus" reg="Acrossus">A.</tp:taxon-name-part><tp:taxon-name-part taxon-name-part-type="species" reg="baei">baei</tp:taxon-name-part></tp:taxon-name></italic> sp. nov., ♂, holotype <bold>33</bold><italic><tp:taxon-name><tp:taxon-name-part taxon-name-part-type="genus" reg="Acrossus">A.</tp:taxon-name-part><tp:taxon-name-part taxon-name-part-type="species" reg="atratus">atratus</tp:taxon-name-part></tp:taxon-name></italic> (Waterhouse, 1875), ♂ <bold>34</bold><italic><tp:taxon-name><tp:taxon-name-part taxon-name-part-type="genus" reg="Acrossus">A.</tp:taxon-name-part><tp:taxon-name-part taxon-name-part-type="species" reg="humerospinosus">humerospinosus</tp:taxon-name-part></tp:taxon-name></italic> (Petrovitz, 1958), ♂ <bold>35</bold><italic><tp:taxon-name><tp:taxon-name-part taxon-name-part-type="genus" reg="Acrossus">A.</tp:taxon-name-part><tp:taxon-name-part taxon-name-part-type="species" reg="luridus">luridus</tp:taxon-name-part></tp:taxon-name></italic> (Fabricius, 1775), ♂ <bold>36</bold><italic><tp:taxon-name><tp:taxon-name-part taxon-name-part-type="genus" reg="Acrossus">A.</tp:taxon-name-part><tp:taxon-name-part taxon-name-part-type="species" reg="superatratus">superatratus</tp:taxon-name-part></tp:taxon-name></italic> (Nomura &amp; Nakane, 1951), ♂. Scale bars: 0.5 mm.</p></caption><graphic xmlns:xlink="http://www.w3.org/1999/xlink" xlink:href="zookeys-1211-211_article-118456__-g009.jpg" position="float" orientation="portrait" xlink:type="simple" id="oo_1128416.jpg"><uri content-type="original_file" xlink:type="simple">https://binary.pensoft.net/fig/1128416</uri></graphic></fig><fig id="F10" position="float" orientation="portrait"><object-id xmlns:xlink="http://www.w3.org/1999/xlink" content-type="doi" xlink:type="simple">10.3897/zookeys.1211.118456.figures37-41</object-id><object-id xmlns:xlink="http://www.w3.org/1999/xlink" content-type="arpha" xlink:type="simple">5FB5A768-ED45-5F1F-9847-BAE6C357002F</object-id><label>Figures 37–41.</label><caption><p>Protibiae and their apical spurs of <italic><tp:taxon-name><tp:taxon-name-part taxon-name-part-type="genus" reg="Acrossus">Acrossus</tp:taxon-name-part></tp:taxon-name></italic> species <bold>37</bold><italic><tp:taxon-name><tp:taxon-name-part taxon-name-part-type="genus" reg="Acrossus">A.</tp:taxon-name-part><tp:taxon-name-part taxon-name-part-type="species" reg="baei">baei</tp:taxon-name-part></tp:taxon-name></italic> sp. nov., ♂, holotype <bold>38</bold><italic><tp:taxon-name><tp:taxon-name-part taxon-name-part-type="genus" reg="Acrossus">A.</tp:taxon-name-part><tp:taxon-name-part taxon-name-part-type="species" reg="atratus">atratus</tp:taxon-name-part></tp:taxon-name></italic> (Waterhouse, 1875), ♂ <bold>39</bold><italic><tp:taxon-name><tp:taxon-name-part taxon-name-part-type="genus" reg="Acrossus">A.</tp:taxon-name-part><tp:taxon-name-part taxon-name-part-type="species" reg="humerospinosus">humerospinosus</tp:taxon-name-part></tp:taxon-name></italic> (Petrovitz, 1958), ♂ <bold>40</bold><italic><tp:taxon-name><tp:taxon-name-part taxon-name-part-type="genus" reg="Acrossus">A.</tp:taxon-name-part><tp:taxon-name-part taxon-name-part-type="species" reg="luridus">luridus</tp:taxon-name-part></tp:taxon-name></italic> (Fabricius, 1775), ♂ <bold>41</bold><italic><tp:taxon-name><tp:taxon-name-part taxon-name-part-type="genus" reg="Acrossus">A.</tp:taxon-name-part><tp:taxon-name-part taxon-name-part-type="species" reg="superatratus">superatratus</tp:taxon-name-part></tp:taxon-name></italic> (Nomura &amp; Nakane, 1951), ♂. Scale bars: 1.0 mm.</p></caption><graphic xmlns:xlink="http://www.w3.org/1999/xlink" xlink:href="zookeys-1211-211_article-118456__-g010.jpg" position="float" orientation="portrait" xlink:type="simple" id="oo_1128417.jpg"><uri content-type="original_file" xlink:type="simple">https://binary.pensoft.net/fig/1128417</uri></graphic></fig><fig id="F11" position="float" orientation="portrait"><object-id xmlns:xlink="http://www.w3.org/1999/xlink" content-type="doi" xlink:type="simple">10.3897/zookeys.1211.118456.figures42-46</object-id><object-id xmlns:xlink="http://www.w3.org/1999/xlink" content-type="arpha" xlink:type="simple">C8E86C89-E78B-5B08-B450-2014209334FF</object-id><label>Figures 42–46.</label><caption><p>Apex of elytra of <italic><tp:taxon-name><tp:taxon-name-part taxon-name-part-type="genus" reg="Acrossus">Acrossus</tp:taxon-name-part></tp:taxon-name></italic> species <bold>42</bold><italic><tp:taxon-name><tp:taxon-name-part taxon-name-part-type="genus" reg="Acrossus">A.</tp:taxon-name-part><tp:taxon-name-part taxon-name-part-type="species" reg="baei">baei</tp:taxon-name-part></tp:taxon-name></italic> sp. nov., ♂, holotype <bold>43</bold><italic><tp:taxon-name><tp:taxon-name-part taxon-name-part-type="genus" reg="Acrossus">A.</tp:taxon-name-part><tp:taxon-name-part taxon-name-part-type="species" reg="atratus">atratus</tp:taxon-name-part></tp:taxon-name></italic> (Waterhouse, 1875), ♂ <bold>44</bold><italic><tp:taxon-name><tp:taxon-name-part taxon-name-part-type="genus" reg="Acrossus">A.</tp:taxon-name-part><tp:taxon-name-part taxon-name-part-type="species" reg="humerospinosus">humerospinosus</tp:taxon-name-part></tp:taxon-name></italic> (Petrovitz, 1958), ♂ <bold>45</bold><italic><tp:taxon-name><tp:taxon-name-part taxon-name-part-type="genus" reg="Acrossus">A.</tp:taxon-name-part><tp:taxon-name-part taxon-name-part-type="species" reg="luridus">luridus</tp:taxon-name-part></tp:taxon-name></italic> (Fabricius, 1775), ♂ <bold>46</bold><italic><tp:taxon-name><tp:taxon-name-part taxon-name-part-type="genus" reg="Acrossus">A.</tp:taxon-name-part><tp:taxon-name-part taxon-name-part-type="species" reg="superatratus">superatratus</tp:taxon-name-part></tp:taxon-name></italic> (Nomura &amp; Nakane, 1951), ♂. Scale bars: 1.0 mm.</p></caption><graphic xmlns:xlink="http://www.w3.org/1999/xlink" xlink:href="zookeys-1211-211_article-118456__-g011.jpg" position="float" orientation="portrait" xlink:type="simple" id="oo_1128418.jpg"><uri content-type="original_file" xlink:type="simple">https://binary.pensoft.net/fig/1128418</uri></graphic></fig><fig id="F12" position="float" orientation="portrait"><object-id xmlns:xlink="http://www.w3.org/1999/xlink" content-type="doi" xlink:type="simple">10.3897/zookeys.1211.118456.figures47-56</object-id><object-id xmlns:xlink="http://www.w3.org/1999/xlink" content-type="arpha" xlink:type="simple">44C4A4EE-0FD1-5E4F-BD1A-963806E3CB36</object-id><label>Figures 47–56.</label><caption><p>Elytra pattern and metatibiae of <italic><tp:taxon-name><tp:taxon-name-part taxon-name-part-type="genus" reg="Acrossus">Acrossus</tp:taxon-name-part></tp:taxon-name></italic> species <bold>47–51</bold> elytra pattern <bold>47</bold><italic><tp:taxon-name><tp:taxon-name-part taxon-name-part-type="genus" reg="Acrossus">A.</tp:taxon-name-part><tp:taxon-name-part taxon-name-part-type="species" reg="baei">baei</tp:taxon-name-part></tp:taxon-name></italic> sp. nov., ♂, holotype <bold>48</bold><italic><tp:taxon-name><tp:taxon-name-part taxon-name-part-type="genus" reg="Acrossus">A.</tp:taxon-name-part><tp:taxon-name-part taxon-name-part-type="species" reg="atratus">atratus</tp:taxon-name-part></tp:taxon-name></italic> (Waterhouse, 1875), ♂ <bold>49</bold><italic><tp:taxon-name><tp:taxon-name-part taxon-name-part-type="genus" reg="Acrossus">A.</tp:taxon-name-part><tp:taxon-name-part taxon-name-part-type="species" reg="humerospinosus">humerospinosus</tp:taxon-name-part></tp:taxon-name></italic> (Petrovitz, 1958), ♂ <bold>50</bold><italic><tp:taxon-name><tp:taxon-name-part taxon-name-part-type="genus" reg="Acrossus">A.</tp:taxon-name-part><tp:taxon-name-part taxon-name-part-type="species" reg="luridus">luridus</tp:taxon-name-part></tp:taxon-name></italic> (Fabricius, 1775), ♂ <bold>51</bold><italic><tp:taxon-name><tp:taxon-name-part taxon-name-part-type="genus" reg="Acrossus">A.</tp:taxon-name-part><tp:taxon-name-part taxon-name-part-type="species" reg="superatratus">superatratus</tp:taxon-name-part></tp:taxon-name></italic> (Nomura &amp; Nakane, 1951). <bold>52–56</bold> metatibia <bold>52</bold><italic><tp:taxon-name><tp:taxon-name-part taxon-name-part-type="genus" reg="Acrossus">A.</tp:taxon-name-part><tp:taxon-name-part taxon-name-part-type="species" reg="baei">baei</tp:taxon-name-part></tp:taxon-name></italic> sp. nov., ♂, holotype <bold>53</bold><italic><tp:taxon-name><tp:taxon-name-part taxon-name-part-type="genus" reg="Acrossus">A.</tp:taxon-name-part><tp:taxon-name-part taxon-name-part-type="species" reg="atratus">atratus</tp:taxon-name-part></tp:taxon-name></italic> (Waterhouse, 1875), ♂ <bold>54</bold><italic><tp:taxon-name><tp:taxon-name-part taxon-name-part-type="genus" reg="Acrossus">A.</tp:taxon-name-part><tp:taxon-name-part taxon-name-part-type="species" reg="humerospinosus">humerospinosus</tp:taxon-name-part></tp:taxon-name></italic> (Petrovitz, 1958), ♂ <bold>55</bold><italic><tp:taxon-name><tp:taxon-name-part taxon-name-part-type="genus" reg="Acrossus">A.</tp:taxon-name-part><tp:taxon-name-part taxon-name-part-type="species" reg="luridus">luridus</tp:taxon-name-part></tp:taxon-name></italic> (Fabricius, 1775), ♂ <bold>56</bold><italic><tp:taxon-name><tp:taxon-name-part taxon-name-part-type="genus" reg="Acrossus">A.</tp:taxon-name-part><tp:taxon-name-part taxon-name-part-type="species" reg="superatratus">superatratus</tp:taxon-name-part></tp:taxon-name></italic> (Nomura &amp; Nakane, 1951), ♂. Scale bars: 1.0 mm.</p></caption><graphic xmlns:xlink="http://www.w3.org/1999/xlink" xlink:href="zookeys-1211-211_article-118456__-g012.jpg" position="float" orientation="portrait" xlink:type="simple" id="oo_1128419.jpg"><uri content-type="original_file" xlink:type="simple">https://binary.pensoft.net/fig/1128419</uri></graphic></fig></tp:treatment-sec></tp:taxon-treatment>
