# Supplementary material for: ﻿A new species of genus Acrossus Mulsant, 1842 (Scarabaeidae, Aphodiinae, Aphodiini) from South Korea
Source: Zookeys. 2024 Sep 4;1211:211–30. doi: 10.3897/zookeys.1211.118456 (PMC11391119; doi:10.3897/zookeys.1211.118456)
Supplement: XML Treatment for Acrossus superatratus [file zookeys.1211.118456-treatment5.xml]

<!DOCTYPE tp:taxon-treatment
  PUBLIC "-//TaxonX//DTD Taxonomic Treatment Publishing DTD v0 20100105//EN" "tax-treatment-NSO.dtd">
<tp:taxon-treatment xmlns:tp="http://www.plazi.org/taxpub"><tp:treatment-meta><kwd-group><label>Taxon classification</label><kwd>
              <named-content content-type="kingdom">Animalia</named-content>
            </kwd><kwd>
              <named-content content-type="order">Coleoptera</named-content>
            </kwd><kwd>
              <named-content content-type="family">Scarabaeidae</named-content>
            </kwd></kwd-group><mixed-citation publication-type="journal"><person-group><name><surname>Lim</surname><given-names>Changseob</given-names></name><name><surname>Minkina</surname><given-names>Łukasz</given-names></name></person-group><article-title>﻿A new species of genus <italic><tp:taxon-name><tp:taxon-name-part taxon-name-part-type="genus" reg="Acrossus">Acrossus</tp:taxon-name-part></tp:taxon-name></italic> Mulsant, 1842 (<tp:taxon-name><tp:taxon-name-part taxon-name-part-type="family">Scarabaeidae</tp:taxon-name-part></tp:taxon-name>, <tp:taxon-name><tp:taxon-name-part taxon-name-part-type="subfamily">Aphodiinae</tp:taxon-name-part></tp:taxon-name>, <tp:taxon-name><tp:taxon-name-part taxon-name-part-type="tribe">Aphodiini</tp:taxon-name-part></tp:taxon-name>) from South Korea</article-title><source>Zookeys</source><day>04</day><month>09</month><year>2024</year><volume>1211</volume><fpage>211</fpage><lpage>230</lpage><pub-id pub-id-type="doi">10.3897/zookeys.1211.118456</pub-id></mixed-citation></tp:treatment-meta><tp:nomenclature><label>﻿</label><tp:taxon-name>
            <object-id xmlns:xlink="http://www.w3.org/1999/xlink" content-type="arpha" xlink:type="simple">CC02523C-E13E-5401-8208-16746620D2A0</object-id>
            <tp:taxon-name-part taxon-name-part-type="genus" reg="Acrossus">Acrossus</tp:taxon-name-part>
            <tp:taxon-name-part taxon-name-part-type="species" reg="superatratus">superatratus</tp:taxon-name-part>
          </tp:taxon-name><tp:taxon-authority>(Nomura &amp; Nakane, 1951)</tp:taxon-authority><xref ref-type="fig" rid="F6">Figs 14–16</xref><xref ref-type="fig" rid="F7">, 21</xref><xref ref-type="fig" rid="F8">, 30</xref><xref ref-type="fig" rid="F8">, 31</xref><xref ref-type="fig" rid="F9">, 36</xref><xref ref-type="fig" rid="F10">, 41</xref><xref ref-type="fig" rid="F11">, 46</xref><xref ref-type="fig" rid="F12">, 51</xref><xref ref-type="fig" rid="F12">, 56</xref></tp:nomenclature><tp:treatment-sec sec-type="type material" id="SECID0EO1AG"><title>Type materials.</title><p><bold><italic>Holotype</italic></bold>: Japan • ♂; Honshu, Ise, Buhei-toge; 01 Jun. 1947; S. Osawa leg.; <named-content xmlns:xlink="http://www.w3.org/1999/xlink" content-type="dwc:institutional_code" xlink:title="Hokkaido University Museum" xlink:href="http://grbio.org/institution/hokkaido-university-museum" xlink:type="simple">SEHU</named-content>. <bold><italic>Paratypes</italic></bold>: 2 spm.; same data as holotype; <named-content xmlns:xlink="http://www.w3.org/1999/xlink" content-type="dwc:institutional_code" xlink:title="Hokkaido University Museum" xlink:href="http://grbio.org/institution/hokkaido-university-museum" xlink:type="simple">SEHU</named-content>.</p></tp:treatment-sec><tp:treatment-sec sec-type="material" id="SECID0EG2AG"><title>Additional materials.</title><p>Russia • ♂ (photographed); Far East, Primorskiy reg., Murav’ev-Amurskiy pen., Artem town env., Ozernyi kluch riv.; 15 May–10 Jun. 2005; A. Plutenko leg.; <named-content xmlns:xlink="http://www.w3.org/1999/xlink" content-type="dwc:institutional_code" xlink:title="Institute of Systematics and Evolution of Animals Polish Academy of Sciences in Kraków" xlink:href="http://grbio.org/institution/polish-academy-sciences" xlink:type="simple">ISEA</named-content>. North Korea • 13 spm.; Hamgjŏng-punkto prov., Kvanmo-bong (Mt., 60) at human excrements; 23 May 1974; Z. Stebnicka leg.; <named-content xmlns:xlink="http://www.w3.org/1999/xlink" content-type="dwc:institutional_code" xlink:title="Institute of Systematics and Evolution of Animals Polish Academy of Sciences in Kraków" xlink:href="http://grbio.org/institution/polish-academy-sciences" xlink:type="simple">ISEA</named-content> • 3 spm.; Ryanggang-do, Samjiyon; alt. 1000 m; 26 Jun. 1988; O. Merkl, Gy. Szel legs.; <named-content xmlns:xlink="http://www.w3.org/1999/xlink" content-type="dwc:institutional_code" xlink:title="National Institute of Biological Resources" xlink:href="http://grbio.org/institution/national-institute-biological-resources" xlink:type="simple">NIBR</named-content>. South Korea • 1 spm.; Jeju-do, Jeju-si, Aewol-eup; 17 May. 1990; M.T. Chûjô leg.; <named-content xmlns:xlink="http://www.w3.org/1999/xlink" content-type="dwc:institutional_code" xlink:title="National Institute of Biological Resources" xlink:href="http://grbio.org/institution/national-institute-biological-resources" xlink:type="simple">NIBR</named-content> • ♂; Gangwon-do, Hongchun-gun, Nae-myeon; 11 Jul. 1990; J.I. Kim leg.; <named-content xmlns:xlink="http://www.w3.org/1999/xlink" content-type="dwc:institutional_code" xlink:title="National Institute of Biological Resources" xlink:href="http://grbio.org/institution/national-institute-biological-resources" xlink:type="simple">NIBR</named-content> • ♂; Yeongju-si, Mt. Sobaeksan, Huibanggyegok val.; <named-content xmlns:xlink="http://www.w3.org/1999/xlink" content-type="dwc:verbatimCoordinates" xlink:type="simple"><named-content content-type="geo-json" specific-use="{&#34;type&#34;:&#34;Point&#34;,&#34;coordinates&#34;:[128.456167,36.935667]}" id="NCID0EI3AG" xlink:type="simple">36°56.14'N, 128°27.37'E</named-content></named-content>; 05 May. 2019; C. Lim leg.; <named-content xmlns:xlink="http://www.w3.org/1999/xlink" content-type="dwc:institutional_code" xlink:title="Korea University Entomological Museum" xlink:href="http://grbio.org/institution/korea-university" xlink:type="simple">KUEM</named-content> • ♂; Pyeongchang-gun, Jinbu-myeon, Dongsan-ri, Mt. Odaesan, 1–29 May. 2020; C. Lim leg.; GenBank: <ext-link xmlns:xlink="http://www.w3.org/1999/xlink" ext-link-type="gen" xlink:href="OR621074" xlink:type="simple">OR621074</ext-link>; CSL-21-0429; <named-content xmlns:xlink="http://www.w3.org/1999/xlink" content-type="dwc:institutional_code" xlink:title="Korea University Entomological Museum" xlink:href="http://grbio.org/institution/korea-university" xlink:type="simple">KUEM</named-content> • ♀; Seogwipo-si, Namwon-eup; <named-content xmlns:xlink="http://www.w3.org/1999/xlink" content-type="dwc:verbatimCoordinates" xlink:type="simple"><named-content content-type="geo-json" specific-use="{&#34;type&#34;:&#34;Point&#34;,&#34;coordinates&#34;:[126.603667,33.324167]}" id="NCID0E63AG" xlink:type="simple">33°19.45'N, 126°36.22'E</named-content></named-content>; 10 Jun. 2021; D.G. Kim leg.; GenBank: <ext-link xmlns:xlink="http://www.w3.org/1999/xlink" ext-link-type="gen" xlink:href="OR621075" xlink:type="simple">OR621075</ext-link>; CSL-21-0431; <named-content xmlns:xlink="http://www.w3.org/1999/xlink" content-type="dwc:institutional_code" xlink:title="Korea University Entomological Museum" xlink:href="http://grbio.org/institution/korea-university" xlink:type="simple">KUEM</named-content>. Japan • 1 spm.; Ueno-Mura, Jukkoku-tóge Pass; 26 May 2001; S. Kawai leg.; <named-content xmlns:xlink="http://www.w3.org/1999/xlink" content-type="dwc:institutional_code" xlink:title="Institute of Systematics and Evolution of Animals Polish Academy of Sciences in Kraków" xlink:href="http://grbio.org/institution/polish-academy-sciences" xlink:type="simple">ISEA</named-content> • ♂; Kibune Yamashiro; May. 1948; K. Tsukamoto leg.; <named-content xmlns:xlink="http://www.w3.org/1999/xlink" content-type="dwc:institutional_code" xlink:title="Hokkaido University Museum" xlink:href="http://grbio.org/institution/hokkaido-university-museum" xlink:type="simple">SEHU</named-content>.</p><fig id="F6" position="float" orientation="portrait"><object-id xmlns:xlink="http://www.w3.org/1999/xlink" content-type="doi" xlink:type="simple">10.3897/zookeys.1211.118456.figures14-16</object-id><object-id xmlns:xlink="http://www.w3.org/1999/xlink" content-type="arpha" xlink:type="simple">1F394596-C318-589D-897B-C1A8D27405C0</object-id><label>Figures 14–16.</label><caption><p><italic><tp:taxon-name><tp:taxon-name-part taxon-name-part-type="genus" reg="Acrossus">Acrossus</tp:taxon-name-part><tp:taxon-name-part taxon-name-part-type="species" reg="superatratus">superatratus</tp:taxon-name-part></tp:taxon-name></italic> (Nomura &amp; Nakane, 1951), ♂ <bold>14</bold> dorsal view <bold>15</bold> ventral view <bold>16</bold> lateral view. Scale bars: 1.0 mm.</p></caption><graphic xmlns:xlink="http://www.w3.org/1999/xlink" xlink:href="zookeys-1211-211_article-118456__-g006.jpg" position="float" orientation="portrait" xlink:type="simple" id="oo_1128413.jpg"><uri content-type="original_file" xlink:type="simple">https://binary.pensoft.net/fig/1128413</uri></graphic></fig><sec sec-type="﻿Key to the species of Acrossus from the Korean Peninsula" id="SECID0EW5AG"><title>﻿Key to the species of <italic><tp:taxon-name><tp:taxon-name-part taxon-name-part-type="genus" reg="Acrossus">Acrossus</tp:taxon-name-part></tp:taxon-name></italic> from the Korean Peninsula</title><table-wrap content-type="key" position="anchor" orientation="portrait"><table id="TID0E3EAE" rules="all"><tbody><tr><td rowspan="1" colspan="1">1</td><td rowspan="1" colspan="1">Elytra with distinct macrosetation (usually visible on sides and before apex at 50× magnification)</td><td rowspan="1" colspan="1">
                      <bold>2</bold>
                    </td></tr><tr><td rowspan="1" colspan="1">–</td><td rowspan="1" colspan="1">Elytra at most with indistinct macrosetation or glabrous (if visible, setation can be observed only on sides and before apex at 200× magnification)</td><td rowspan="1" colspan="1">
                      <bold>3</bold>
                    </td></tr><tr><td rowspan="1" colspan="1">2</td><td rowspan="1" colspan="1">Clypeus anteriorly weakly sinuate (Fig. <xref ref-type="fig" rid="F7">17</xref>). Apical spur of protibiae in males inwardly hooked before apex (Fig. <xref ref-type="fig" rid="F10">37</xref>). Elytra with clear macrosetation on whole surface (Figs <xref ref-type="fig" rid="F1">1</xref>, <xref ref-type="fig" rid="F1">3</xref>, <xref ref-type="fig" rid="F11">42</xref>, <xref ref-type="fig" rid="F12">47</xref>). Elytra before apex with very distinct microreticulation (Fig. <xref ref-type="fig" rid="F11">42</xref>). Punctation of body coarser</td><td rowspan="1" colspan="1">
                      <bold><italic><tp:taxon-name><tp:taxon-name-part taxon-name-part-type="genus" reg="Acrossus">Acrossus</tp:taxon-name-part><tp:taxon-name-part taxon-name-part-type="species" reg="baei">baei</tp:taxon-name-part></tp:taxon-name></italic> sp. nov.</bold>
                    </td></tr><tr><td rowspan="1" colspan="1">–</td><td rowspan="1" colspan="1">Clypeus anteriorly usually truncate, rarely weakly sinuate (Fig. <xref ref-type="fig" rid="F7">21</xref>). Apical spur of protibiae in males acute at apex (Fig. <xref ref-type="fig" rid="F10">41</xref>). Elytra with clear macrosetation on sides and before apex (Figs <xref ref-type="fig" rid="F6">14</xref>, <xref ref-type="fig" rid="F6">16</xref>, <xref ref-type="fig" rid="F11">46</xref>, <xref ref-type="fig" rid="F12">51</xref>). Elytra before apex with weak microreticulation (Fig. <xref ref-type="fig" rid="F11">46</xref>). Punctation of body finer</td><td rowspan="1" colspan="1">
                      <bold><italic><tp:taxon-name><tp:taxon-name-part taxon-name-part-type="genus" reg="Acrossus">Acrossus</tp:taxon-name-part><tp:taxon-name-part taxon-name-part-type="species" reg="superatratus">superatratus</tp:taxon-name-part></tp:taxon-name></italic> (Nomura &amp; Nakane, 1951)</bold>
                    </td></tr><tr><td rowspan="1" colspan="1">3</td><td rowspan="1" colspan="1">Body brownish. Body length &lt;6.5 mm or &gt;10.0 mm. Elytra glabrous</td><td rowspan="1" colspan="1">
                      <bold>4</bold>
                    </td></tr><tr><td rowspan="1" colspan="1">–</td><td rowspan="1" colspan="1">Body blackish, frequently with lighter elytra. Body length 6.5–10.5 mm. Elytra with very short macrosetation before apex</td><td rowspan="1" colspan="1">
                      <bold>5</bold>
                    </td></tr><tr><td rowspan="1" colspan="1">4</td><td rowspan="1" colspan="1">Body oblong ovate, length less than 6.5 mm</td><td rowspan="1" colspan="1">
                      <bold><italic><tp:taxon-name><tp:taxon-name-part taxon-name-part-type="genus" reg="Acrossus">Acrossus</tp:taxon-name-part><tp:taxon-name-part taxon-name-part-type="species" reg="koreanensis">koreanensis</tp:taxon-name-part></tp:taxon-name></italic> (Kim, 1986)</bold>
                    </td></tr><tr><td rowspan="1" colspan="1">–</td><td rowspan="1" colspan="1">Body elongate, length more than 10.0 mm</td><td rowspan="1" colspan="1">
                      <bold><italic><tp:taxon-name><tp:taxon-name-part taxon-name-part-type="genus" reg="Acrossus">Acrossus</tp:taxon-name-part><tp:taxon-name-part taxon-name-part-type="species" reg="rufipes">rufipes</tp:taxon-name-part></tp:taxon-name></italic> (Linnaeus, 1758)</bold>
                    </td></tr><tr><td rowspan="1" colspan="1">5</td><td rowspan="1" colspan="1">Body length 7.0–10.0 mm. Body more deplanate, wider. Apical spur of protibiae in males more downwardly directed. Humeral denticles indistinct. Elytral intervals slightly more convex. Elytral punctation somewhat finer. Claws of hind legs more curved</td><td rowspan="1" colspan="1">
                      <bold><italic><tp:taxon-name><tp:taxon-name-part taxon-name-part-type="genus" reg="Acrossus">Acrossus</tp:taxon-name-part><tp:taxon-name-part taxon-name-part-type="species" reg="binaevulus">binaevulus</tp:taxon-name-part></tp:taxon-name></italic> (Heyden, 1887)</bold>
                    </td></tr><tr><td rowspan="1" colspan="1">–</td><td rowspan="1" colspan="1">Body length 6.0–9.5 mm. Body less deplanate, narrower. Apical spur of protibiae in males less downwardly directed. Humeral denticles very small, but distinct. Elytral intervals slightly less convex. Elytral punctation somewhat coarser. Claws of hind legs less curved</td><td rowspan="1" colspan="1">
                      <bold><italic><tp:taxon-name><tp:taxon-name-part taxon-name-part-type="genus" reg="Acrossus">Acrossus</tp:taxon-name-part><tp:taxon-name-part taxon-name-part-type="species" reg="depressus">depressus</tp:taxon-name-part></tp:taxon-name></italic> (Kugelann, 1792)</bold>
                    </td></tr></tbody></table></table-wrap></sec><sec sec-type="﻿Phylogenetic analysis and discussion" id="SECID0EPHBG"><title>﻿Phylogenetic analysis and discussion</title><p>In the genus <italic><tp:taxon-name><tp:taxon-name-part taxon-name-part-type="genus" reg="Acrossus">Acrossus</tp:taxon-name-part></tp:taxon-name></italic> Mulsant, 1842, the relations between species are still poorly known and the genus needs revision. According to our results, <italic><tp:taxon-name><tp:taxon-name-part taxon-name-part-type="genus" reg="Acrossus">A.</tp:taxon-name-part><tp:taxon-name-part taxon-name-part-type="species" reg="baei">baei</tp:taxon-name-part></tp:taxon-name></italic> sp. nov. presents an adequately supported (63/76) monophyletic lineage (Fig. <xref ref-type="fig" rid="F2">4</xref>). Similarly, four other species—<italic><tp:taxon-name><tp:taxon-name-part taxon-name-part-type="genus" reg="Acrossus">A.</tp:taxon-name-part><tp:taxon-name-part taxon-name-part-type="species" reg="rufipes">rufipes</tp:taxon-name-part></tp:taxon-name></italic>, <italic><tp:taxon-name><tp:taxon-name-part taxon-name-part-type="genus" reg="Acrossus">A.</tp:taxon-name-part><tp:taxon-name-part taxon-name-part-type="species" reg="depressus">depressus</tp:taxon-name-part></tp:taxon-name></italic>, <italic><tp:taxon-name><tp:taxon-name-part taxon-name-part-type="genus" reg="Acrossus">A.</tp:taxon-name-part><tp:taxon-name-part taxon-name-part-type="species" reg="atratus">atratus</tp:taxon-name-part></tp:taxon-name></italic>, and <italic><tp:taxon-name><tp:taxon-name-part taxon-name-part-type="genus" reg="Acrossus">A.</tp:taxon-name-part><tp:taxon-name-part taxon-name-part-type="species" reg="superatratus">superatratus</tp:taxon-name-part></tp:taxon-name></italic>, each represented by at least two specimens—also present adequately supported monophyletic lineages. Among the five species we examined morphologically (excluding <italic><tp:taxon-name><tp:taxon-name-part taxon-name-part-type="genus" reg="Acrossus">A.</tp:taxon-name-part><tp:taxon-name-part taxon-name-part-type="species" reg="luridus">luridus</tp:taxon-name-part></tp:taxon-name></italic> for which only one sequence was used), four formed a monophyletic lineage (76/79). However, the phylogenetic relationships among the eight <italic><tp:taxon-name><tp:taxon-name-part taxon-name-part-type="genus" reg="Acrossus">Acrossus</tp:taxon-name-part></tp:taxon-name></italic> species, including the relationship within the <italic><tp:taxon-name><tp:taxon-name-part taxon-name-part-type="genus" reg="Acrossus">A.</tp:taxon-name-part><tp:taxon-name-part taxon-name-part-type="species" reg="baei">baei</tp:taxon-name-part></tp:taxon-name></italic> + <italic><tp:taxon-name><tp:taxon-name-part taxon-name-part-type="genus" reg="Acrossus">A.</tp:taxon-name-part><tp:taxon-name-part taxon-name-part-type="species" reg="superatratus">superatratus</tp:taxon-name-part></tp:taxon-name> + <tp:taxon-name><tp:taxon-name-part taxon-name-part-type="genus" reg="Acrossus">A.</tp:taxon-name-part><tp:taxon-name-part taxon-name-part-type="species" reg="humerospinosus">humerospinosus</tp:taxon-name-part></tp:taxon-name> + <tp:taxon-name><tp:taxon-name-part taxon-name-part-type="genus" reg="Acrossus">A.</tp:taxon-name-part><tp:taxon-name-part taxon-name-part-type="species" reg="atratus">atratus</tp:taxon-name-part></tp:taxon-name></italic> clade, were not well resolved in our tree. This could be attributed to the fact that our phylogenetic tree was reconstructed using only partial sequences from a single gene (<italic>COI</italic>). Further phylogenetic analysis, including multiple genes and a broader range of species, could offer better insights into the phylogenetic relationships within this genus.</p><fig id="F7" position="float" orientation="portrait"><object-id xmlns:xlink="http://www.w3.org/1999/xlink" content-type="doi" xlink:type="simple">10.3897/zookeys.1211.118456.figures17-21</object-id><object-id xmlns:xlink="http://www.w3.org/1999/xlink" content-type="arpha" xlink:type="simple">7EB407D1-B2EE-5591-9520-86F84C087C86</object-id><label>Figures 17–21.</label><caption><p>Heads of <italic><tp:taxon-name><tp:taxon-name-part taxon-name-part-type="genus" reg="Acrossus">Acrossus</tp:taxon-name-part></tp:taxon-name></italic> species <bold>17</bold><italic><tp:taxon-name><tp:taxon-name-part taxon-name-part-type="genus" reg="Acrossus">A.</tp:taxon-name-part><tp:taxon-name-part taxon-name-part-type="species" reg="baei">baei</tp:taxon-name-part></tp:taxon-name></italic> sp. nov., ♂, holotype <bold>18</bold><italic><tp:taxon-name><tp:taxon-name-part taxon-name-part-type="genus" reg="Acrossus">A.</tp:taxon-name-part><tp:taxon-name-part taxon-name-part-type="species" reg="atratus">atratus</tp:taxon-name-part></tp:taxon-name></italic> (Waterhouse, 1875), ♂ <bold>19</bold><italic><tp:taxon-name><tp:taxon-name-part taxon-name-part-type="genus" reg="Acrossus">A.</tp:taxon-name-part><tp:taxon-name-part taxon-name-part-type="species" reg="humerospinosus">humerospinosus</tp:taxon-name-part></tp:taxon-name></italic> (Petrovitz, 1958), ♂ <bold>20</bold><italic><tp:taxon-name><tp:taxon-name-part taxon-name-part-type="genus" reg="Acrossus">A.</tp:taxon-name-part><tp:taxon-name-part taxon-name-part-type="species" reg="luridus">luridus</tp:taxon-name-part></tp:taxon-name></italic> (Fabricius, 1775), ♂ <bold>21</bold><italic><tp:taxon-name><tp:taxon-name-part taxon-name-part-type="genus" reg="Acrossus">A.</tp:taxon-name-part><tp:taxon-name-part taxon-name-part-type="species" reg="superatratus">superatratus</tp:taxon-name-part></tp:taxon-name></italic> (Nomura &amp; Nakane, 1951), ♂. Scale bars: 1.0 mm.</p></caption><graphic xmlns:xlink="http://www.w3.org/1999/xlink" xlink:href="zookeys-1211-211_article-118456__-g007.jpg" position="float" orientation="portrait" xlink:type="simple" id="oo_1128414.jpg"><uri content-type="original_file" xlink:type="simple">https://binary.pensoft.net/fig/1128414</uri></graphic></fig><p>Intraspecific clades, consisting of individuals from two regions (Gangwon Province and Jeju Island) were observed in <italic><tp:taxon-name><tp:taxon-name-part taxon-name-part-type="genus" reg="Acrossus">A.</tp:taxon-name-part><tp:taxon-name-part taxon-name-part-type="species" reg="baei">baei</tp:taxon-name-part></tp:taxon-name></italic> sp. nov. (genetic divergence: 1.42%; Table <xref ref-type="table" rid="T2">2</xref>). The genetic divergence between <italic><tp:taxon-name><tp:taxon-name-part taxon-name-part-type="genus" reg="Acrossus">A.</tp:taxon-name-part><tp:taxon-name-part taxon-name-part-type="species" reg="baei">baei</tp:taxon-name-part></tp:taxon-name></italic> sp. nov. and <italic><tp:taxon-name><tp:taxon-name-part taxon-name-part-type="genus" reg="Acrossus">A.</tp:taxon-name-part><tp:taxon-name-part taxon-name-part-type="species" reg="superatratus">superatratus</tp:taxon-name-part></tp:taxon-name></italic>, based on individuals from the same regions, was 5.30%. This distance surpasses the typical species-level genetic divergence, indicating that they are distinct species. The other <italic><tp:taxon-name><tp:taxon-name-part taxon-name-part-type="genus" reg="Acrossus">Acrossus</tp:taxon-name-part></tp:taxon-name></italic> species presented genetic differences ranging from 5.92% (<italic><tp:taxon-name><tp:taxon-name-part taxon-name-part-type="genus" reg="Acrossus">A.</tp:taxon-name-part><tp:taxon-name-part taxon-name-part-type="species" reg="humerospinosus">humerospinosus</tp:taxon-name-part></tp:taxon-name></italic>) to 13.96% (<italic><tp:taxon-name><tp:taxon-name-part taxon-name-part-type="genus" reg="Acrossus">A.</tp:taxon-name-part><tp:taxon-name-part taxon-name-part-type="species" reg="rufipes">rufipes</tp:taxon-name-part></tp:taxon-name></italic>) (Table <xref ref-type="table" rid="T2">2</xref>).</p><table-wrap id="T2" position="float" orientation="portrait"><label>Table 2.</label><caption><p>Estimates of genetic divergence (<italic>p</italic>-distance) between intraspecific clades of <italic><tp:taxon-name><tp:taxon-name-part taxon-name-part-type="genus" reg="Acrossus">A.</tp:taxon-name-part><tp:taxon-name-part taxon-name-part-type="species" reg="baei">baei</tp:taxon-name-part></tp:taxon-name></italic> sp. nov., and between <italic><tp:taxon-name><tp:taxon-name-part taxon-name-part-type="genus" reg="Acrossus">A.</tp:taxon-name-part><tp:taxon-name-part taxon-name-part-type="species" reg="baei">baei</tp:taxon-name-part></tp:taxon-name></italic> sp. nov. and seven other <italic><tp:taxon-name><tp:taxon-name-part taxon-name-part-type="genus" reg="Acrossus">Acrossus</tp:taxon-name-part></tp:taxon-name></italic> species.</p></caption><table id="TID0EF2AG" rules="all"><tbody><tr><th rowspan="1" colspan="1">Group</th><th rowspan="1" colspan="1">Mean distance (%)</th><th rowspan="1" colspan="1">SE (%)</th></tr><tr><td rowspan="1" colspan="1">Between intraspecific clades of <italic><tp:taxon-name><tp:taxon-name-part taxon-name-part-type="genus" reg="Acrossus">A.</tp:taxon-name-part><tp:taxon-name-part taxon-name-part-type="species" reg="baei">baei</tp:taxon-name-part></tp:taxon-name></italic> sp. nov. (Jeju vs Gangwon)</td><td rowspan="1" colspan="1">1.42</td><td rowspan="1" colspan="1">0.26</td></tr><tr><td rowspan="1" colspan="1">
                      <italic>
                        <tp:taxon-name><tp:taxon-name-part taxon-name-part-type="genus" reg="Acrossus">A.</tp:taxon-name-part><tp:taxon-name-part taxon-name-part-type="species" reg="superatratus">superatratus</tp:taxon-name-part></tp:taxon-name>
                      </italic>
                    </td><td rowspan="1" colspan="1">5.30</td><td rowspan="1" colspan="1">1.39</td></tr><tr><td rowspan="1" colspan="1">
                      <italic>
                        <tp:taxon-name><tp:taxon-name-part taxon-name-part-type="genus" reg="Acrossus">A.</tp:taxon-name-part><tp:taxon-name-part taxon-name-part-type="species" reg="humerospinosus">humerospinosus</tp:taxon-name-part></tp:taxon-name>
                      </italic>
                    </td><td rowspan="1" colspan="1">5.92</td><td rowspan="1" colspan="1">1.46</td></tr><tr><td rowspan="1" colspan="1">
                      <italic>
                        <tp:taxon-name><tp:taxon-name-part taxon-name-part-type="genus" reg="Acrossus">A.</tp:taxon-name-part><tp:taxon-name-part taxon-name-part-type="species" reg="atratus">atratus</tp:taxon-name-part></tp:taxon-name>
                      </italic>
                    </td><td rowspan="1" colspan="1">8.00</td><td rowspan="1" colspan="1">1.75</td></tr><tr><td rowspan="1" colspan="1">
                      <italic>
                        <tp:taxon-name><tp:taxon-name-part taxon-name-part-type="genus" reg="Acrossus">A.</tp:taxon-name-part><tp:taxon-name-part taxon-name-part-type="species" reg="luridus">luridus</tp:taxon-name-part></tp:taxon-name>
                      </italic>
                    </td><td rowspan="1" colspan="1">12.97</td><td rowspan="1" colspan="1">2.20</td></tr><tr><td rowspan="1" colspan="1">
                      <italic>
                        <tp:taxon-name><tp:taxon-name-part taxon-name-part-type="genus" reg="Acrossus">A.</tp:taxon-name-part><tp:taxon-name-part taxon-name-part-type="species" reg="depressus">depressus</tp:taxon-name-part></tp:taxon-name>
                      </italic>
                    </td><td rowspan="1" colspan="1">11.49</td><td rowspan="1" colspan="1">2.05</td></tr><tr><td rowspan="1" colspan="1">
                      <italic>
                        <tp:taxon-name><tp:taxon-name-part taxon-name-part-type="genus" reg="Acrossus">A.</tp:taxon-name-part><tp:taxon-name-part taxon-name-part-type="species" reg="rufipes">rufipes</tp:taxon-name-part></tp:taxon-name>
                      </italic>
                    </td><td rowspan="1" colspan="1">13.96</td><td rowspan="1" colspan="1">2.24</td></tr><tr><td rowspan="1" colspan="1">
                      <italic>
                        <tp:taxon-name><tp:taxon-name-part taxon-name-part-type="genus" reg="Acrossus">A.</tp:taxon-name-part><tp:taxon-name-part taxon-name-part-type="species" reg="carpetanus">carpetanus</tp:taxon-name-part></tp:taxon-name>
                      </italic>
                    </td><td rowspan="1" colspan="1">11.06</td><td rowspan="1" colspan="1">2.06</td></tr><tr><td rowspan="1" colspan="1">Outgroup</td><td rowspan="1" colspan="1">15.73</td><td rowspan="1" colspan="1">2.45</td></tr></tbody></table></table-wrap><p><italic><tp:taxon-name><tp:taxon-name-part taxon-name-part-type="genus" reg="Acrossus">Acrossus</tp:taxon-name-part><tp:taxon-name-part taxon-name-part-type="species" reg="baei">baei</tp:taxon-name-part></tp:taxon-name></italic> sp. nov. is the third species known from South Korea (the two others are: <italic><tp:taxon-name><tp:taxon-name-part taxon-name-part-type="genus" reg="Acrossus">A.</tp:taxon-name-part><tp:taxon-name-part taxon-name-part-type="species" reg="superatratus">superatratus</tp:taxon-name-part></tp:taxon-name></italic> (Nomura &amp; Nakane, 1951) and <italic><tp:taxon-name><tp:taxon-name-part taxon-name-part-type="genus" reg="Acrossus">A.</tp:taxon-name-part><tp:taxon-name-part taxon-name-part-type="species" reg="koreanensis">koreanensis</tp:taxon-name-part></tp:taxon-name></italic> (Kim, 1986) (<xref ref-type="bibr" rid="B15">Stebnicka 1980</xref>; <xref ref-type="bibr" rid="B9">Kim 2012</xref>) and the sixth known from the Korean Peninsula (the three remaining are <italic><tp:taxon-name><tp:taxon-name-part taxon-name-part-type="genus" reg="Acrossus">A.</tp:taxon-name-part><tp:taxon-name-part taxon-name-part-type="species" reg="binaevulus">binaevulus</tp:taxon-name-part></tp:taxon-name></italic> (Heyden, 1887), <italic><tp:taxon-name><tp:taxon-name-part taxon-name-part-type="genus" reg="Acrossus">A.</tp:taxon-name-part><tp:taxon-name-part taxon-name-part-type="species" reg="depressus">depressus</tp:taxon-name-part></tp:taxon-name></italic> (Kugelann, 1792), and <italic><tp:taxon-name><tp:taxon-name-part taxon-name-part-type="genus" reg="Acrossus">A.</tp:taxon-name-part><tp:taxon-name-part taxon-name-part-type="species" reg="rufipes">rufipes</tp:taxon-name-part></tp:taxon-name></italic> (Linnaeus, 1758)). Of all mentioned species, <italic><tp:taxon-name><tp:taxon-name-part taxon-name-part-type="genus" reg="Acrossus">A.</tp:taxon-name-part><tp:taxon-name-part taxon-name-part-type="species" reg="baei">baei</tp:taxon-name-part></tp:taxon-name></italic> sp. nov. is most similar to <italic><tp:taxon-name><tp:taxon-name-part taxon-name-part-type="genus" reg="Acrossus">A.</tp:taxon-name-part><tp:taxon-name-part taxon-name-part-type="species" reg="superatratus">superatratus</tp:taxon-name-part></tp:taxon-name></italic> in having distinct setation of the elytra. The other species have elytra with very short to indistinct setation (located mainly on sides of elytra or before their apices), or they are glabrous. To show the level of difference between them, we have proposed a key to the genus <italic><tp:taxon-name><tp:taxon-name-part taxon-name-part-type="genus" reg="Acrossus">Acrossus</tp:taxon-name-part></tp:taxon-name></italic> from the Korean Peninsula.</p><fig id="F8" position="float" orientation="portrait"><object-id xmlns:xlink="http://www.w3.org/1999/xlink" content-type="doi" xlink:type="simple">10.3897/zookeys.1211.118456.figures22-31</object-id><object-id xmlns:xlink="http://www.w3.org/1999/xlink" content-type="arpha" xlink:type="simple">A3FF4B95-99DA-5738-B9FA-44294D8A1855</object-id><label>Figures 22–31.</label><caption><p>Aedeagi of <italic><tp:taxon-name><tp:taxon-name-part taxon-name-part-type="genus" reg="Acrossus">Acrossus</tp:taxon-name-part></tp:taxon-name></italic> species <bold>22</bold><italic><tp:taxon-name><tp:taxon-name-part taxon-name-part-type="genus" reg="Acrossus">A.</tp:taxon-name-part><tp:taxon-name-part taxon-name-part-type="species" reg="baei">baei</tp:taxon-name-part></tp:taxon-name></italic> sp. nov., holotype, lateral view <bold>23</bold><italic><tp:taxon-name><tp:taxon-name-part taxon-name-part-type="genus" reg="Acrossus">A.</tp:taxon-name-part><tp:taxon-name-part taxon-name-part-type="species" reg="baei">baei</tp:taxon-name-part></tp:taxon-name></italic> sp. nov., holotype, dorsal view <bold>24</bold><italic><tp:taxon-name><tp:taxon-name-part taxon-name-part-type="genus" reg="Acrossus">A.</tp:taxon-name-part><tp:taxon-name-part taxon-name-part-type="species" reg="atratus">atratus</tp:taxon-name-part></tp:taxon-name></italic> (Waterhouse, 1875), ♂, lateral view <bold>25</bold><italic><tp:taxon-name><tp:taxon-name-part taxon-name-part-type="genus" reg="Acrossus">A.</tp:taxon-name-part><tp:taxon-name-part taxon-name-part-type="species" reg="atratus">atratus</tp:taxon-name-part></tp:taxon-name></italic> (Waterhouse, 1875), ♂, dorsal view <bold>26</bold><italic><tp:taxon-name><tp:taxon-name-part taxon-name-part-type="genus" reg="Acrossus">A.</tp:taxon-name-part><tp:taxon-name-part taxon-name-part-type="species" reg="humerospinosus">humerospinosus</tp:taxon-name-part></tp:taxon-name></italic> (Petrovitz, 1958), lateral view <bold>27</bold><italic><tp:taxon-name><tp:taxon-name-part taxon-name-part-type="genus" reg="Acrossus">A.</tp:taxon-name-part><tp:taxon-name-part taxon-name-part-type="species" reg="humerospinosus">humerospinosus</tp:taxon-name-part></tp:taxon-name></italic> (Petrovitz, 1958), dorsal view <bold>28</bold><italic><tp:taxon-name><tp:taxon-name-part taxon-name-part-type="genus" reg="Acrossus">A.</tp:taxon-name-part><tp:taxon-name-part taxon-name-part-type="species" reg="luridus">luridus</tp:taxon-name-part></tp:taxon-name></italic> (Fabricius, 1775), ♂, lateral view <bold>29</bold><italic><tp:taxon-name><tp:taxon-name-part taxon-name-part-type="genus" reg="Acrossus">A.</tp:taxon-name-part><tp:taxon-name-part taxon-name-part-type="species" reg="luridus">luridus</tp:taxon-name-part></tp:taxon-name></italic> (Fabricius, 1775), ♂, dorsal view <bold>30</bold><italic><tp:taxon-name><tp:taxon-name-part taxon-name-part-type="genus" reg="Acrossus">A.</tp:taxon-name-part><tp:taxon-name-part taxon-name-part-type="species" reg="superatratus">superatratus</tp:taxon-name-part></tp:taxon-name></italic> (Nomura &amp; Nakane, 1951), ♂, lateral view <bold>31</bold><italic><tp:taxon-name><tp:taxon-name-part taxon-name-part-type="genus" reg="Acrossus">A.</tp:taxon-name-part><tp:taxon-name-part taxon-name-part-type="species" reg="superatratus">superatratus</tp:taxon-name-part></tp:taxon-name></italic> (Nomura &amp; Nakane, 1951), ♂, dorsal view. Scale bars: 1.0 mm.</p></caption><graphic xmlns:xlink="http://www.w3.org/1999/xlink" xlink:href="zookeys-1211-211_article-118456__-g008.jpg" position="float" orientation="portrait" xlink:type="simple" id="oo_1128415.jpg"><uri content-type="original_file" xlink:type="simple">https://binary.pensoft.net/fig/1128415</uri></graphic></fig><fig id="F9" position="float" orientation="portrait"><object-id xmlns:xlink="http://www.w3.org/1999/xlink" content-type="doi" xlink:type="simple">10.3897/zookeys.1211.118456.figures32-36</object-id><object-id xmlns:xlink="http://www.w3.org/1999/xlink" content-type="arpha" xlink:type="simple">B0AD730B-B00D-5878-BEA8-092A8FBA5B47</object-id><label>Figures 32–36.</label><caption><p>Epipharingi of <italic><tp:taxon-name><tp:taxon-name-part taxon-name-part-type="genus" reg="Acrossus">Acrossus</tp:taxon-name-part></tp:taxon-name></italic> species <bold>32</bold><italic><tp:taxon-name><tp:taxon-name-part taxon-name-part-type="genus" reg="Acrossus">A.</tp:taxon-name-part><tp:taxon-name-part taxon-name-part-type="species" reg="baei">baei</tp:taxon-name-part></tp:taxon-name></italic> sp. nov., ♂, holotype <bold>33</bold><italic><tp:taxon-name><tp:taxon-name-part taxon-name-part-type="genus" reg="Acrossus">A.</tp:taxon-name-part><tp:taxon-name-part taxon-name-part-type="species" reg="atratus">atratus</tp:taxon-name-part></tp:taxon-name></italic> (Waterhouse, 1875), ♂ <bold>34</bold><italic><tp:taxon-name><tp:taxon-name-part taxon-name-part-type="genus" reg="Acrossus">A.</tp:taxon-name-part><tp:taxon-name-part taxon-name-part-type="species" reg="humerospinosus">humerospinosus</tp:taxon-name-part></tp:taxon-name></italic> (Petrovitz, 1958), ♂ <bold>35</bold><italic><tp:taxon-name><tp:taxon-name-part taxon-name-part-type="genus" reg="Acrossus">A.</tp:taxon-name-part><tp:taxon-name-part taxon-name-part-type="species" reg="luridus">luridus</tp:taxon-name-part></tp:taxon-name></italic> (Fabricius, 1775), ♂ <bold>36</bold><italic><tp:taxon-name><tp:taxon-name-part taxon-name-part-type="genus" reg="Acrossus">A.</tp:taxon-name-part><tp:taxon-name-part taxon-name-part-type="species" reg="superatratus">superatratus</tp:taxon-name-part></tp:taxon-name></italic> (Nomura &amp; Nakane, 1951), ♂. Scale bars: 0.5 mm.</p></caption><graphic xmlns:xlink="http://www.w3.org/1999/xlink" xlink:href="zookeys-1211-211_article-118456__-g009.jpg" position="float" orientation="portrait" xlink:type="simple" id="oo_1128416.jpg"><uri content-type="original_file" xlink:type="simple">https://binary.pensoft.net/fig/1128416</uri></graphic></fig><fig id="F10" position="float" orientation="portrait"><object-id xmlns:xlink="http://www.w3.org/1999/xlink" content-type="doi" xlink:type="simple">10.3897/zookeys.1211.118456.figures37-41</object-id><object-id xmlns:xlink="http://www.w3.org/1999/xlink" content-type="arpha" xlink:type="simple">5FB5A768-ED45-5F1F-9847-BAE6C357002F</object-id><label>Figures 37–41.</label><caption><p>Protibiae and their apical spurs of <italic><tp:taxon-name><tp:taxon-name-part taxon-name-part-type="genus" reg="Acrossus">Acrossus</tp:taxon-name-part></tp:taxon-name></italic> species <bold>37</bold><italic><tp:taxon-name><tp:taxon-name-part taxon-name-part-type="genus" reg="Acrossus">A.</tp:taxon-name-part><tp:taxon-name-part taxon-name-part-type="species" reg="baei">baei</tp:taxon-name-part></tp:taxon-name></italic> sp. nov., ♂, holotype <bold>38</bold><italic><tp:taxon-name><tp:taxon-name-part taxon-name-part-type="genus" reg="Acrossus">A.</tp:taxon-name-part><tp:taxon-name-part taxon-name-part-type="species" reg="atratus">atratus</tp:taxon-name-part></tp:taxon-name></italic> (Waterhouse, 1875), ♂ <bold>39</bold><italic><tp:taxon-name><tp:taxon-name-part taxon-name-part-type="genus" reg="Acrossus">A.</tp:taxon-name-part><tp:taxon-name-part taxon-name-part-type="species" reg="humerospinosus">humerospinosus</tp:taxon-name-part></tp:taxon-name></italic> (Petrovitz, 1958), ♂ <bold>40</bold><italic><tp:taxon-name><tp:taxon-name-part taxon-name-part-type="genus" reg="Acrossus">A.</tp:taxon-name-part><tp:taxon-name-part taxon-name-part-type="species" reg="luridus">luridus</tp:taxon-name-part></tp:taxon-name></italic> (Fabricius, 1775), ♂ <bold>41</bold><italic><tp:taxon-name><tp:taxon-name-part taxon-name-part-type="genus" reg="Acrossus">A.</tp:taxon-name-part><tp:taxon-name-part taxon-name-part-type="species" reg="superatratus">superatratus</tp:taxon-name-part></tp:taxon-name></italic> (Nomura &amp; Nakane, 1951), ♂. Scale bars: 1.0 mm.</p></caption><graphic xmlns:xlink="http://www.w3.org/1999/xlink" xlink:href="zookeys-1211-211_article-118456__-g010.jpg" position="float" orientation="portrait" xlink:type="simple" id="oo_1128417.jpg"><uri content-type="original_file" xlink:type="simple">https://binary.pensoft.net/fig/1128417</uri></graphic></fig><fig id="F11" position="float" orientation="portrait"><object-id xmlns:xlink="http://www.w3.org/1999/xlink" content-type="doi" xlink:type="simple">10.3897/zookeys.1211.118456.figures42-46</object-id><object-id xmlns:xlink="http://www.w3.org/1999/xlink" content-type="arpha" xlink:type="simple">C8E86C89-E78B-5B08-B450-2014209334FF</object-id><label>Figures 42–46.</label><caption><p>Apex of elytra of <italic><tp:taxon-name><tp:taxon-name-part taxon-name-part-type="genus" reg="Acrossus">Acrossus</tp:taxon-name-part></tp:taxon-name></italic> species <bold>42</bold><italic><tp:taxon-name><tp:taxon-name-part taxon-name-part-type="genus" reg="Acrossus">A.</tp:taxon-name-part><tp:taxon-name-part taxon-name-part-type="species" reg="baei">baei</tp:taxon-name-part></tp:taxon-name></italic> sp. nov., ♂, holotype <bold>43</bold><italic><tp:taxon-name><tp:taxon-name-part taxon-name-part-type="genus" reg="Acrossus">A.</tp:taxon-name-part><tp:taxon-name-part taxon-name-part-type="species" reg="atratus">atratus</tp:taxon-name-part></tp:taxon-name></italic> (Waterhouse, 1875), ♂ <bold>44</bold><italic><tp:taxon-name><tp:taxon-name-part taxon-name-part-type="genus" reg="Acrossus">A.</tp:taxon-name-part><tp:taxon-name-part taxon-name-part-type="species" reg="humerospinosus">humerospinosus</tp:taxon-name-part></tp:taxon-name></italic> (Petrovitz, 1958), ♂ <bold>45</bold><italic><tp:taxon-name><tp:taxon-name-part taxon-name-part-type="genus" reg="Acrossus">A.</tp:taxon-name-part><tp:taxon-name-part taxon-name-part-type="species" reg="luridus">luridus</tp:taxon-name-part></tp:taxon-name></italic> (Fabricius, 1775), ♂ <bold>46</bold><italic><tp:taxon-name><tp:taxon-name-part taxon-name-part-type="genus" reg="Acrossus">A.</tp:taxon-name-part><tp:taxon-name-part taxon-name-part-type="species" reg="superatratus">superatratus</tp:taxon-name-part></tp:taxon-name></italic> (Nomura &amp; Nakane, 1951), ♂. Scale bars: 1.0 mm.</p></caption><graphic xmlns:xlink="http://www.w3.org/1999/xlink" xlink:href="zookeys-1211-211_article-118456__-g011.jpg" position="float" orientation="portrait" xlink:type="simple" id="oo_1128418.jpg"><uri content-type="original_file" xlink:type="simple">https://binary.pensoft.net/fig/1128418</uri></graphic></fig><p>In having a blackish, longitudinally oval body, the apical protibial spur of the male flattened inwards or hooked at the apex, the elytra with distinct macrosetation, and the elytral intervals flat to weakly convex, <italic><tp:taxon-name><tp:taxon-name-part taxon-name-part-type="genus" reg="Acrossus">A.</tp:taxon-name-part><tp:taxon-name-part taxon-name-part-type="species" reg="baei">baei</tp:taxon-name-part></tp:taxon-name></italic> sp. nov. is most similar to <italic><tp:taxon-name><tp:taxon-name-part taxon-name-part-type="genus" reg="Acrossus">A.</tp:taxon-name-part><tp:taxon-name-part taxon-name-part-type="species" reg="atratus">atratus</tp:taxon-name-part></tp:taxon-name></italic> (Waterhouse, 1875) and ab. gagates of <italic><tp:taxon-name><tp:taxon-name-part taxon-name-part-type="genus" reg="Acrossus">A.</tp:taxon-name-part><tp:taxon-name-part taxon-name-part-type="species" reg="luridus">luridus</tp:taxon-name-part></tp:taxon-name></italic> (Fabricius, 1775), especially to the former.</p><p>To facilitate the identification of <italic><tp:taxon-name><tp:taxon-name-part taxon-name-part-type="genus" reg="Acrossus">A.</tp:taxon-name-part><tp:taxon-name-part taxon-name-part-type="species" reg="baei">baei</tp:taxon-name-part></tp:taxon-name></italic> sp. nov. and similar species discussed above; <italic><tp:taxon-name><tp:taxon-name-part taxon-name-part-type="genus" reg="Acrossus">A.</tp:taxon-name-part><tp:taxon-name-part taxon-name-part-type="species" reg="atratus">atratus</tp:taxon-name-part></tp:taxon-name></italic>, <italic><tp:taxon-name><tp:taxon-name-part taxon-name-part-type="genus" reg="Acrossus">A.</tp:taxon-name-part><tp:taxon-name-part taxon-name-part-type="species" reg="humerospinosus">humerospinosus</tp:taxon-name-part></tp:taxon-name></italic>, <italic><tp:taxon-name><tp:taxon-name-part taxon-name-part-type="genus" reg="Acrossus">A.</tp:taxon-name-part><tp:taxon-name-part taxon-name-part-type="species" reg="luridus">luridus</tp:taxon-name-part></tp:taxon-name></italic>, and <italic><tp:taxon-name><tp:taxon-name-part taxon-name-part-type="genus" reg="Acrossus">A.</tp:taxon-name-part><tp:taxon-name-part taxon-name-part-type="species" reg="superatratus">superatratus</tp:taxon-name-part></tp:taxon-name></italic> were photographed and their characters were compared in Table <xref ref-type="table" rid="T1">1</xref>. The drawings of the body and aedeagus of <italic><tp:taxon-name><tp:taxon-name-part taxon-name-part-type="genus" reg="Acrossus">A.</tp:taxon-name-part><tp:taxon-name-part taxon-name-part-type="species" reg="luridus">luridus</tp:taxon-name-part></tp:taxon-name></italic> has been presented many times, e.g. by <xref ref-type="bibr" rid="B1">Balthasar (1963)</xref>, <xref ref-type="bibr" rid="B14">Stebnicka (1976)</xref>, and <xref ref-type="bibr" rid="B2">Bunalski (1999)</xref>, but its epipharynx was first illustrated by <xref ref-type="bibr" rid="B5">Dellacasa et al. (2001)</xref>, and the habitus photographed by <xref ref-type="bibr" rid="B2">Bunalski (1999)</xref> and <xref ref-type="bibr" rid="B12">Rössner (2012)</xref>. The photographs of the habitus and aedeagus of <italic><tp:taxon-name><tp:taxon-name-part taxon-name-part-type="genus" reg="Acrossus">A.</tp:taxon-name-part><tp:taxon-name-part taxon-name-part-type="species" reg="atratus">atratus</tp:taxon-name-part></tp:taxon-name></italic> and <italic><tp:taxon-name><tp:taxon-name-part taxon-name-part-type="genus" reg="Acrossus">A.</tp:taxon-name-part><tp:taxon-name-part taxon-name-part-type="species" reg="superatratus">superatratus</tp:taxon-name-part></tp:taxon-name></italic> were presented by <xref ref-type="bibr" rid="B8">Kawai et al. (2005)</xref>. Here, we present, for the first time, photographs of the epipharynxes of all the species mentioned and the habitus and aedeagus of <italic><tp:taxon-name><tp:taxon-name-part taxon-name-part-type="genus" reg="Acrossus">A.</tp:taxon-name-part><tp:taxon-name-part taxon-name-part-type="species" reg="humerospinosus">humerospinosus</tp:taxon-name-part></tp:taxon-name></italic>. We note that the shape of the aedeagi is a less distinctive character than the structure of epipharyngi, which differ considerably among species.</p><fig id="F12" position="float" orientation="portrait"><object-id xmlns:xlink="http://www.w3.org/1999/xlink" content-type="doi" xlink:type="simple">10.3897/zookeys.1211.118456.figures47-56</object-id><object-id xmlns:xlink="http://www.w3.org/1999/xlink" content-type="arpha" xlink:type="simple">44C4A4EE-0FD1-5E4F-BD1A-963806E3CB36</object-id><label>Figures 47–56.</label><caption><p>Elytra pattern and metatibiae of <italic><tp:taxon-name><tp:taxon-name-part taxon-name-part-type="genus" reg="Acrossus">Acrossus</tp:taxon-name-part></tp:taxon-name></italic> species <bold>47–51</bold> elytra pattern <bold>47</bold><italic><tp:taxon-name><tp:taxon-name-part taxon-name-part-type="genus" reg="Acrossus">A.</tp:taxon-name-part><tp:taxon-name-part taxon-name-part-type="species" reg="baei">baei</tp:taxon-name-part></tp:taxon-name></italic> sp. nov., ♂, holotype <bold>48</bold><italic><tp:taxon-name><tp:taxon-name-part taxon-name-part-type="genus" reg="Acrossus">A.</tp:taxon-name-part><tp:taxon-name-part taxon-name-part-type="species" reg="atratus">atratus</tp:taxon-name-part></tp:taxon-name></italic> (Waterhouse, 1875), ♂ <bold>49</bold><italic><tp:taxon-name><tp:taxon-name-part taxon-name-part-type="genus" reg="Acrossus">A.</tp:taxon-name-part><tp:taxon-name-part taxon-name-part-type="species" reg="humerospinosus">humerospinosus</tp:taxon-name-part></tp:taxon-name></italic> (Petrovitz, 1958), ♂ <bold>50</bold><italic><tp:taxon-name><tp:taxon-name-part taxon-name-part-type="genus" reg="Acrossus">A.</tp:taxon-name-part><tp:taxon-name-part taxon-name-part-type="species" reg="luridus">luridus</tp:taxon-name-part></tp:taxon-name></italic> (Fabricius, 1775), ♂ <bold>51</bold><italic><tp:taxon-name><tp:taxon-name-part taxon-name-part-type="genus" reg="Acrossus">A.</tp:taxon-name-part><tp:taxon-name-part taxon-name-part-type="species" reg="superatratus">superatratus</tp:taxon-name-part></tp:taxon-name></italic> (Nomura &amp; Nakane, 1951). <bold>52–56</bold> metatibia <bold>52</bold><italic><tp:taxon-name><tp:taxon-name-part taxon-name-part-type="genus" reg="Acrossus">A.</tp:taxon-name-part><tp:taxon-name-part taxon-name-part-type="species" reg="baei">baei</tp:taxon-name-part></tp:taxon-name></italic> sp. nov., ♂, holotype <bold>53</bold><italic><tp:taxon-name><tp:taxon-name-part taxon-name-part-type="genus" reg="Acrossus">A.</tp:taxon-name-part><tp:taxon-name-part taxon-name-part-type="species" reg="atratus">atratus</tp:taxon-name-part></tp:taxon-name></italic> (Waterhouse, 1875), ♂ <bold>54</bold><italic><tp:taxon-name><tp:taxon-name-part taxon-name-part-type="genus" reg="Acrossus">A.</tp:taxon-name-part><tp:taxon-name-part taxon-name-part-type="species" reg="humerospinosus">humerospinosus</tp:taxon-name-part></tp:taxon-name></italic> (Petrovitz, 1958), ♂ <bold>55</bold><italic><tp:taxon-name><tp:taxon-name-part taxon-name-part-type="genus" reg="Acrossus">A.</tp:taxon-name-part><tp:taxon-name-part taxon-name-part-type="species" reg="luridus">luridus</tp:taxon-name-part></tp:taxon-name></italic> (Fabricius, 1775), ♂ <bold>56</bold><italic><tp:taxon-name><tp:taxon-name-part taxon-name-part-type="genus" reg="Acrossus">A.</tp:taxon-name-part><tp:taxon-name-part taxon-name-part-type="species" reg="superatratus">superatratus</tp:taxon-name-part></tp:taxon-name></italic> (Nomura &amp; Nakane, 1951), ♂. Scale bars: 1.0 mm.</p></caption><graphic xmlns:xlink="http://www.w3.org/1999/xlink" xlink:href="zookeys-1211-211_article-118456__-g012.jpg" position="float" orientation="portrait" xlink:type="simple" id="oo_1128419.jpg"><uri content-type="original_file" xlink:type="simple">https://binary.pensoft.net/fig/1128419</uri></graphic></fig><fig id="F13" position="float" orientation="portrait"><object-id xmlns:xlink="http://www.w3.org/1999/xlink" content-type="doi" xlink:type="simple">10.3897/zookeys.1211.118456.figure57</object-id><object-id xmlns:xlink="http://www.w3.org/1999/xlink" content-type="arpha" xlink:type="simple">398228D0-116E-5648-A5CD-703F3D1199AC</object-id><label>Figure 57.</label><caption><p><italic><tp:taxon-name><tp:taxon-name-part taxon-name-part-type="genus" reg="Acrossus">Acrossus</tp:taxon-name-part><tp:taxon-name-part taxon-name-part-type="species" reg="baei">baei</tp:taxon-name-part></tp:taxon-name></italic> sp. nov., ♀, paratype, dorsal view. Scale bar: 1.0 mm.</p></caption><graphic xmlns:xlink="http://www.w3.org/1999/xlink" xlink:href="zookeys-1211-211_article-118456__-g013.jpg" position="float" orientation="portrait" xlink:type="simple" id="oo_1128420.jpg"><uri content-type="original_file" xlink:type="simple">https://binary.pensoft.net/fig/1128420</uri></graphic></fig></sec></tp:treatment-sec><tp:treatment-sec><!--Section generated to contain objects referenced in tp:taxon-treatment.--><fig id="F1" position="float" orientation="portrait"><object-id xmlns:xlink="http://www.w3.org/1999/xlink" content-type="doi" xlink:type="simple">10.3897/zookeys.1211.118456.figures1-3</object-id><object-id xmlns:xlink="http://www.w3.org/1999/xlink" content-type="arpha" xlink:type="simple">A71A7BED-DE1E-5352-B794-5FCD772E9972</object-id><label>Figures 1–3.</label><caption><p><italic><tp:taxon-name><tp:taxon-name-part taxon-name-part-type="genus" reg="Acrossus">Acrossus</tp:taxon-name-part><tp:taxon-name-part taxon-name-part-type="species" reg="baei">baei</tp:taxon-name-part></tp:taxon-name></italic> sp. nov., ♂, holotype <bold>1</bold> dorsal view <bold>2</bold> ventral view <bold>3</bold> lateral view. Scale bars: 1.0 mm.</p></caption><graphic xmlns:xlink="http://www.w3.org/1999/xlink" xlink:href="zookeys-1211-211_article-118456__-g001.jpg" position="float" orientation="portrait" xlink:type="simple" id="oo_1128408.jpg"><uri content-type="original_file" xlink:type="simple">https://binary.pensoft.net/fig/1128408</uri></graphic></fig><fig id="F2" position="float" orientation="portrait"><object-id xmlns:xlink="http://www.w3.org/1999/xlink" content-type="doi" xlink:type="simple">10.3897/zookeys.1211.118456.figure4</object-id><object-id xmlns:xlink="http://www.w3.org/1999/xlink" content-type="arpha" xlink:type="simple">295493EC-DC7E-57DF-9C81-CF834F67981A</object-id><label>Figure 4.</label><caption><p>Phylogenetic tree based on 19 mitochondrial <italic>COI</italic> gene sequences of the eight <italic><tp:taxon-name><tp:taxon-name-part taxon-name-part-type="genus" reg="Acrossus">Acrossus</tp:taxon-name-part></tp:taxon-name></italic> species and <italic><tp:taxon-name><tp:taxon-name-part taxon-name-part-type="genus" reg="Nimbus">Nimbus</tp:taxon-name-part><tp:taxon-name-part taxon-name-part-type="species" reg="affinis">affinis</tp:taxon-name-part></tp:taxon-name></italic> (outgroup). Branch values indicate bootstrap support in maximum likelihood (<abbrev xmlns:xlink="http://www.w3.org/1999/xlink" xlink:title="Maximum-likelihood" id="ABBRID0EHJAG" xlink:type="simple">ML</abbrev>) and neighbor joining (<abbrev xmlns:xlink="http://www.w3.org/1999/xlink" xlink:title="neighbor-joining" id="ABBRID0ELJAG" xlink:type="simple">NJ</abbrev>), respectively. Tree topology and branch lengths reflect the results of <abbrev xmlns:xlink="http://www.w3.org/1999/xlink" xlink:title="Maximum-likelihood" id="ABBRID0EPJAG" xlink:type="simple">ML</abbrev> analysis. The tree is drawn to scale, with branch lengths (evolutionary distance) measured in the number of substitutions per site. Dashes (–) indicate support values of less than 50 or incongruent between <abbrev xmlns:xlink="http://www.w3.org/1999/xlink" xlink:title="Maximum-likelihood" id="ABBRID0ETJAG" xlink:type="simple">ML</abbrev> and <abbrev xmlns:xlink="http://www.w3.org/1999/xlink" xlink:title="neighbor-joining" id="ABBRID0EXJAG" xlink:type="simple">NJ</abbrev>.</p></caption><graphic xmlns:xlink="http://www.w3.org/1999/xlink" xlink:href="zookeys-1211-211_article-118456__-g002.jpg" position="float" orientation="portrait" xlink:type="simple" id="oo_1128409.jpg"><uri content-type="original_file" xlink:type="simple">https://binary.pensoft.net/fig/1128409</uri></graphic></fig><table-wrap id="T1" position="float" orientation="portrait"><label>Table 1.</label><caption><p>Differential characteristics of <italic><tp:taxon-name><tp:taxon-name-part taxon-name-part-type="genus" reg="Acrossus">Acrossus</tp:taxon-name-part></tp:taxon-name></italic> species potentially confused with <italic><tp:taxon-name><tp:taxon-name-part taxon-name-part-type="genus" reg="Acrossus">A.</tp:taxon-name-part><tp:taxon-name-part taxon-name-part-type="species" reg="baei">baei</tp:taxon-name-part></tp:taxon-name></italic> sp. nov.</p></caption><table id="TID0ETEAG" rules="all"><tbody><tr><th rowspan="1" colspan="1">Feature / species</th><th rowspan="1" colspan="1"><italic><tp:taxon-name><tp:taxon-name-part taxon-name-part-type="genus" reg="Acrossus">Acrossus</tp:taxon-name-part><tp:taxon-name-part taxon-name-part-type="species" reg="baei">baei</tp:taxon-name-part></tp:taxon-name></italic> sp. nov.</th><th rowspan="1" colspan="1"><italic><tp:taxon-name><tp:taxon-name-part taxon-name-part-type="genus" reg="Acrossus">Acrossus</tp:taxon-name-part><tp:taxon-name-part taxon-name-part-type="species" reg="atratus">atratus</tp:taxon-name-part></tp:taxon-name></italic> (Waterhouse, 1875)</th><th rowspan="1" colspan="1"><italic><tp:taxon-name><tp:taxon-name-part taxon-name-part-type="genus" reg="Acrossus">Acrossus</tp:taxon-name-part><tp:taxon-name-part taxon-name-part-type="species" reg="humerospinosus">humerospinosus</tp:taxon-name-part></tp:taxon-name></italic> (Petrovitz, 1958)</th><th rowspan="1" colspan="1"><italic><tp:taxon-name><tp:taxon-name-part taxon-name-part-type="genus" reg="Acrossus">Acrossus</tp:taxon-name-part><tp:taxon-name-part taxon-name-part-type="species" reg="luridus">luridus</tp:taxon-name-part></tp:taxon-name></italic> (Fabricius, 1775)</th><th rowspan="1" colspan="1"><italic><tp:taxon-name><tp:taxon-name-part taxon-name-part-type="genus" reg="Acrossus">Acrossus</tp:taxon-name-part><tp:taxon-name-part taxon-name-part-type="species" reg="superatratus">superatratus</tp:taxon-name-part></tp:taxon-name></italic> (Nomura &amp; Nakane, 1951)</th></tr><tr><td rowspan="1" colspan="1">Colour of elytra</td><td rowspan="1" colspan="1">Blackish, sometimes with orange-brownish spots before apex (Figs <xref ref-type="fig" rid="F1">1</xref>, <xref ref-type="fig" rid="F13">57</xref>)</td><td rowspan="1" colspan="1">Blackish (Fig. <xref ref-type="fig" rid="F3">5</xref>)</td><td rowspan="1" colspan="1">Blackish, very rarely basal half of elytra yellowish-brown (Fig. <xref ref-type="fig" rid="F4">8</xref>)</td><td rowspan="1" colspan="1">Very variable: from blackish with a lot of yellowish strips to totally blackish (Fig. <xref ref-type="fig" rid="F5">11</xref>)</td><td rowspan="1" colspan="1">Blackish (Fig. <xref ref-type="fig" rid="F6">14</xref>)</td></tr><tr><td rowspan="1" colspan="1">Convexity of body</td><td rowspan="1" colspan="1">Relatively least convex (Fig. <xref ref-type="fig" rid="F1">3</xref>)</td><td rowspan="1" colspan="1">Distinctly convex (Fig. <xref ref-type="fig" rid="F3">7</xref>)</td><td rowspan="1" colspan="1">Distinctly convex (Fig. <xref ref-type="fig" rid="F4">10</xref>)</td><td rowspan="1" colspan="1">Relatively less distinctly convex (Fig. <xref ref-type="fig" rid="F5">13</xref>)</td><td rowspan="1" colspan="1">Distinctly convex (Fig. <xref ref-type="fig" rid="F6">16</xref>)</td></tr><tr><td rowspan="1" colspan="1">Anterior part of clypeus</td><td rowspan="1" colspan="1">Weakly sinuate (Fig. <xref ref-type="fig" rid="F7">17</xref>)</td><td rowspan="1" colspan="1">Truncate (Fig. <xref ref-type="fig" rid="F7">18</xref>)</td><td rowspan="1" colspan="1">Weakly sinuate (Fig. <xref ref-type="fig" rid="F7">19</xref>)</td><td rowspan="1" colspan="1">Truncate (Fig. <xref ref-type="fig" rid="F7">20</xref>)</td><td rowspan="1" colspan="1">Truncate, sometimes weakly sinuate (Fig. <xref ref-type="fig" rid="F7">21</xref>)</td></tr><tr><td rowspan="1" colspan="1">Punctation of clypeus</td><td rowspan="1" colspan="1">Very dense, punctation double (Fig. <xref ref-type="fig" rid="F7">17</xref>)</td><td rowspan="1" colspan="1">Very dense, punctation double (Fig. <xref ref-type="fig" rid="F7">18</xref>)</td><td rowspan="1" colspan="1">Very dense, punctation simple (Fig. <xref ref-type="fig" rid="F7">19</xref>)</td><td rowspan="1" colspan="1">Dense, punctation simple (Fig. <xref ref-type="fig" rid="F7">20</xref>)</td><td rowspan="1" colspan="1">Very dense, punctation double (Fig. <xref ref-type="fig" rid="F7">21</xref>)</td></tr><tr><td rowspan="1" colspan="1">Apical spur of protibiae in male</td><td rowspan="1" colspan="1">Distinctly inwardly hooked before apex; when visible from above situated on inner side of protibiae, when visible anteriorly seems to be rounded at apex; in old specimens its visible only as elongate, weakly inwardly curved spur with widely rounded apex (Fig. <xref ref-type="fig" rid="F10">37</xref>)</td><td rowspan="1" colspan="1">Distinctly inwardly hooked before apex; when visible from above situated on inner side of protibiae, when visible anteriorly seems to be rounded at apex; in old specimens its visible only as elongate, weakly inwardly curved spur with widely rounded apex (Fig. <xref ref-type="fig" rid="F10">38</xref>)</td><td rowspan="1" colspan="1">When visible from above situated on upper side of protibiae and visible as acute at apex; when visible anteriorly distinctly acute at apex; in old specimens its visible as elongate, outwardly curved spur, still acute at apex (Fig. <xref ref-type="fig" rid="F10">39</xref>)</td><td rowspan="1" colspan="1">Distinctly downwardly directed, weakly inwardly hooked before apex; when visible from above situated on inner side of protibiae, when visible anteriorly seems to be rounded at apex; in old specimens its visible only as elongate, still distinctly inwardly curved spur with widely rounded apex (Fig. <xref ref-type="fig" rid="F10">40</xref>)</td><td rowspan="1" colspan="1">When visible from above situated on upper side of protibiae, and visible as acute at apex; when visible anteriorly distinctly acute at apex; in old specimens its visible as elongate, weakly outwardly curved spur, still acute at apex (Fig. <xref ref-type="fig" rid="F10">41</xref>)</td></tr><tr><td rowspan="1" colspan="1">Number of small teeth between first and second teeth and between second and third teeth</td><td rowspan="1" colspan="1">2–3 / 3–5 (Fig. <xref ref-type="fig" rid="F10">37</xref>)</td><td rowspan="1" colspan="1">1–2 / 1–2 (Fig. <xref ref-type="fig" rid="F10">38</xref>)</td><td rowspan="1" colspan="1">1–3 / 2–5 (Fig. <xref ref-type="fig" rid="F10">39</xref>)</td><td rowspan="1" colspan="1">0 / 0 (Fig. <xref ref-type="fig" rid="F10">40</xref>)</td><td rowspan="1" colspan="1">2–3 / 3–5 (Fig. <xref ref-type="fig" rid="F10">41</xref>)</td></tr><tr><td rowspan="1" colspan="1">Sides of pronotum</td><td rowspan="1" colspan="1">Widely rounded (Fig. <xref ref-type="fig" rid="F1">1</xref>)</td><td rowspan="1" colspan="1">Truncate (Fig. <xref ref-type="fig" rid="F3">5</xref>)</td><td rowspan="1" colspan="1">Widely rounded (Fig. <xref ref-type="fig" rid="F4">8</xref>)</td><td rowspan="1" colspan="1">Widely rounded (Fig. <xref ref-type="fig" rid="F5">11</xref>)</td><td rowspan="1" colspan="1">Widely rounded (Fig. <xref ref-type="fig" rid="F6">14</xref>)</td></tr><tr><td rowspan="1" colspan="1">Punctation of elytra</td><td rowspan="1" colspan="1">Very dense, distinctly coarse (Fig. <xref ref-type="fig" rid="F12">47</xref>)</td><td rowspan="1" colspan="1">Very dense, moderately coarse (Fig. <xref ref-type="fig" rid="F12">48</xref>)</td><td rowspan="1" colspan="1">Very dense, moderately coarse (Fig. <xref ref-type="fig" rid="F12">49</xref>)</td><td rowspan="1" colspan="1">Very dense, moderately coarse (Fig. <xref ref-type="fig" rid="F12">50</xref>)</td><td rowspan="1" colspan="1">Very dense, moderately coarse (Fig. <xref ref-type="fig" rid="F12">51</xref>)</td></tr><tr><td rowspan="1" colspan="1">Humeral denticles on elytra</td><td rowspan="1" colspan="1">Small but distinct (Fig. <xref ref-type="fig" rid="F1">1</xref>)</td><td rowspan="1" colspan="1">Absent (Fig. <xref ref-type="fig" rid="F3">5</xref>)</td><td rowspan="1" colspan="1">Large, distinct (Fig. <xref ref-type="fig" rid="F4">8</xref>)</td><td rowspan="1" colspan="1">Absent (Fig. <xref ref-type="fig" rid="F5">11</xref>)</td><td rowspan="1" colspan="1">Small but distinct (Fig. <xref ref-type="fig" rid="F6">14</xref>)</td></tr><tr><td rowspan="1" colspan="1">Macrosetation of elytra</td><td rowspan="1" colspan="1">Long macrosetae on whole surface of elytra except disc, where are slightly shorter (Figs <xref ref-type="fig" rid="F1">1</xref>, <xref ref-type="fig" rid="F11">42</xref>)</td><td rowspan="1" colspan="1">Long macrosetae on whole surface of elytra except disc, where usually are distinctly shorter (Figs <xref ref-type="fig" rid="F3">5</xref>, <xref ref-type="fig" rid="F11">43</xref>)</td><td rowspan="1" colspan="1">Long macrosetae only on sides and before apex; very short macrosetae on whole surface of elytra (Figs <xref ref-type="fig" rid="F4">8</xref>, <xref ref-type="fig" rid="F11">44</xref>)</td><td rowspan="1" colspan="1">Long macrosetae only on sides and before apex; microsetae (visible at 200× magnification nearly on whole surface of elytra) (Figs <xref ref-type="fig" rid="F5">11</xref>, <xref ref-type="fig" rid="F11">45</xref>)</td><td rowspan="1" colspan="1">Long macrosetae on whole surface of elytra except disc, where usually are distinctly shorter (Figs <xref ref-type="fig" rid="F6">14</xref>, <xref ref-type="fig" rid="F11">46</xref>)</td></tr><tr><td rowspan="1" colspan="1">Apex of elytra</td><td rowspan="1" colspan="1">With relatively low preapical declivity (Fig. <xref ref-type="fig" rid="F1">3</xref>), with very distinct microreticulation (see left elytron), matt (compare with right elytron) (Fig. <xref ref-type="fig" rid="F11">42</xref>)</td><td rowspan="1" colspan="1">With relatively high preapical declivity (Fig. <xref ref-type="fig" rid="F3">7</xref>), with relatively weak microreticulation (see left elytron), shiny (compare with right elytron) (Fig. <xref ref-type="fig" rid="F11">43</xref>)</td><td rowspan="1" colspan="1">With relatively high preapical declivity (Fig. <xref ref-type="fig" rid="F4">10</xref>), without microreticulation (see left elytron), shiny (compare with right elytron) (Fig. <xref ref-type="fig" rid="F11">44</xref>)</td><td rowspan="1" colspan="1">With relatively low preapical declivity (Fig. <xref ref-type="fig" rid="F5">13</xref>), with distinct microreticulation (see left elytron), matt, (compare with right elytron) (Fig. <xref ref-type="fig" rid="F11">45</xref>)</td><td rowspan="1" colspan="1">With moderately high preapical declivity (Fig. <xref ref-type="fig" rid="F6">16</xref>), with weak microreticulation (see left elytron), matt (compare with right elytron) (Fig. <xref ref-type="fig" rid="F11">46</xref>)</td></tr><tr><td rowspan="1" colspan="1">Shape of metatibial claws</td><td rowspan="1" colspan="1">Moderately large, fourth metatarsomer more than two times long as their claw (Fig. <xref ref-type="fig" rid="F12">52</xref>)</td><td rowspan="1" colspan="1">Small, fourth metatarsomer nearly three times long as their claw (Fig. <xref ref-type="fig" rid="F12">53</xref>)</td><td rowspan="1" colspan="1">Moderately large, fourth metatarsomer more than two times long as their claw (Fig. <xref ref-type="fig" rid="F12">54</xref>)</td><td rowspan="1" colspan="1">Large, fourth metatarsomer less than two times longer as their claw (Fig. <xref ref-type="fig" rid="F12">55</xref>)</td><td rowspan="1" colspan="1">Small, fourth metatarsomer nearly three times long as their claw (Fig. <xref ref-type="fig" rid="F12">56</xref>)</td></tr><tr><td rowspan="1" colspan="1">Shape of epitorma with amount of angustofenestrae (celtes) on top</td><td rowspan="1" colspan="1">Epitorma elongate, thin, fully developed; 3 angustfenestrae on top (Fig. <xref ref-type="fig" rid="F9">32</xref>)</td><td rowspan="1" colspan="1">Epitorma elongate, relatively wide, shortened to 3/4 of length; 1 angustfenestra near top (Fig. <xref ref-type="fig" rid="F9">33</xref>)</td><td rowspan="1" colspan="1">Epitorma elongate, relatively wide, shortened to 7/8 of length; 3 angustofenestrae near top (Fig. <xref ref-type="fig" rid="F9">34</xref>)</td><td rowspan="1" colspan="1">Lack of epitorma; 1 angustofenestra at apex of row with angustofenestrae (Fig. <xref ref-type="fig" rid="F9">35</xref>)</td><td rowspan="1" colspan="1">Epitorma elongate, thin, fully developed; 2 angustfenestrae on top (Fig. <xref ref-type="fig" rid="F9">36</xref>)</td></tr><tr><td rowspan="1" colspan="1">Shape of aedeagus</td><td rowspan="1" colspan="1">At apex, on sides with very weak membranous process visible only in lateral view (Figs <xref ref-type="fig" rid="F8">22</xref>, <xref ref-type="fig" rid="F8">23</xref>)</td><td rowspan="1" colspan="1">At apex, on sides with very distinct, weakly sclerotized membranous process visible from above (Figs <xref ref-type="fig" rid="F8">24</xref>, <xref ref-type="fig" rid="F8">25</xref>)</td><td rowspan="1" colspan="1">At apex, on sides with distinct membranous process visible from above (Figs <xref ref-type="fig" rid="F8">26</xref>, <xref ref-type="fig" rid="F8">27</xref>)</td><td rowspan="1" colspan="1">At apex without any membranous process (Figs <xref ref-type="fig" rid="F8">28</xref>, <xref ref-type="fig" rid="F8">29</xref>)</td><td rowspan="1" colspan="1">At apex, on sides with distinct membranous process visible from above (Figs <xref ref-type="fig" rid="F8">30</xref>, <xref ref-type="fig" rid="F8">31</xref>)</td></tr><tr><td rowspan="1" colspan="1">Distribution</td><td rowspan="1" colspan="1">South Korea</td><td rowspan="1" colspan="1">Japan</td><td rowspan="1" colspan="1">China (Sichuan)</td><td rowspan="1" colspan="1">Europe, North Africa (Morocco), Kazakhstan, Kyrgyzstan, Russia (West Siberia), China (Xinjiang)</td><td rowspan="1" colspan="1">Russia (East Siberia and Far East), Japan, North Korea, South Korea</td></tr></tbody></table></table-wrap><fig id="F3" position="float" orientation="portrait"><object-id xmlns:xlink="http://www.w3.org/1999/xlink" content-type="doi" xlink:type="simple">10.3897/zookeys.1211.118456.figures5-7</object-id><object-id xmlns:xlink="http://www.w3.org/1999/xlink" content-type="arpha" xlink:type="simple">761ADCCC-C4C0-5A2C-A40E-79EFED3BF669</object-id><label>Figures 5–7.</label><caption><p><italic><tp:taxon-name><tp:taxon-name-part taxon-name-part-type="genus" reg="Acrossus">Acrossus</tp:taxon-name-part><tp:taxon-name-part taxon-name-part-type="species" reg="atratus">atratus</tp:taxon-name-part></tp:taxon-name></italic> (Waterhouse, 1875), ♂ <bold>5</bold> dorsal view <bold>6</bold> ventral view <bold>7</bold> lateral view. Scale bars: 1.0 mm.</p></caption><graphic xmlns:xlink="http://www.w3.org/1999/xlink" xlink:href="zookeys-1211-211_article-118456__-g003.jpg" position="float" orientation="portrait" xlink:type="simple" id="oo_1128410.jpg"><uri content-type="original_file" xlink:type="simple">https://binary.pensoft.net/fig/1128410</uri></graphic></fig><fig id="F4" position="float" orientation="portrait"><object-id xmlns:xlink="http://www.w3.org/1999/xlink" content-type="doi" xlink:type="simple">10.3897/zookeys.1211.118456.figures8-10</object-id><object-id xmlns:xlink="http://www.w3.org/1999/xlink" content-type="arpha" xlink:type="simple">48FC4C80-0CBA-5914-A164-F7EC993AE0DD</object-id><label>Figures 8–10.</label><caption><p><italic><tp:taxon-name><tp:taxon-name-part taxon-name-part-type="genus" reg="Acrossus">Acrossus</tp:taxon-name-part><tp:taxon-name-part taxon-name-part-type="species" reg="humerospinosus">humerospinosus</tp:taxon-name-part></tp:taxon-name></italic> (Petrovitz, 1958), ♂ <bold>8</bold> dorsal view <bold>9</bold> ventral view <bold>10</bold> lateral view. Scale bars: 1.0 mm.</p></caption><graphic xmlns:xlink="http://www.w3.org/1999/xlink" xlink:href="zookeys-1211-211_article-118456__-g004.jpg" position="float" orientation="portrait" xlink:type="simple" id="oo_1128411.jpg"><uri content-type="original_file" xlink:type="simple">https://binary.pensoft.net/fig/1128411</uri></graphic></fig><fig id="F5" position="float" orientation="portrait"><object-id xmlns:xlink="http://www.w3.org/1999/xlink" content-type="doi" xlink:type="simple">10.3897/zookeys.1211.118456.figures11-13</object-id><object-id xmlns:xlink="http://www.w3.org/1999/xlink" content-type="arpha" xlink:type="simple">149406C0-B96C-5F83-87D3-169506A8248A</object-id><label>Figures 11–13.</label><caption><p><italic><tp:taxon-name><tp:taxon-name-part taxon-name-part-type="genus" reg="Acrossus">Acrossus</tp:taxon-name-part><tp:taxon-name-part taxon-name-part-type="species" reg="luridus">luridus</tp:taxon-name-part></tp:taxon-name></italic> (Fabricius, 1775), ♂ <bold>11</bold> dorsal view <bold>12</bold> ventral view <bold>13</bold> lateral view. Scale bars: 1.0 mm.</p></caption><graphic xmlns:xlink="http://www.w3.org/1999/xlink" xlink:href="zookeys-1211-211_article-118456__-g005.jpg" position="float" orientation="portrait" xlink:type="simple" id="oo_1128412.jpg"><uri content-type="original_file" xlink:type="simple">https://binary.pensoft.net/fig/1128412</uri></graphic></fig></tp:treatment-sec><ref-list><ref id="B15"><mixed-citation xmlns:xlink="http://www.w3.org/1999/xlink" xlink:type="simple"><person-group><name name-style="western"><surname>Stebnicka</surname><given-names>Z</given-names></name></person-group> (<year>1980</year>) <article-title><tp:taxon-name><tp:taxon-name-part taxon-name-part-type="superfamily">Scarabaeoidea</tp:taxon-name-part></tp:taxon-name> of the Democratic People’s Republic of Korea.</article-title><source>Acta zoologica cracoviensia</source><volume>24</volume>(<issue>5</issue>): <fpage>191</fpage>–<lpage>297</lpage>.</mixed-citation></ref><ref id="B9"><mixed-citation xmlns:xlink="http://www.w3.org/1999/xlink" xlink:type="simple"><person-group><name name-style="western"><surname>Kim</surname><given-names>JI</given-names></name></person-group> (<year>2012</year>) <source>Insect fauna of Korea. Volume 12, Number 3. <tp:taxon-name><tp:taxon-name-part taxon-name-part-type="phylum">Arthropoda</tp:taxon-name-part></tp:taxon-name>: <tp:taxon-name><tp:taxon-name-part taxon-name-part-type="class">Insecta</tp:taxon-name-part></tp:taxon-name>: <tp:taxon-name><tp:taxon-name-part taxon-name-part-type="order">Coleoptera</tp:taxon-name-part></tp:taxon-name>: <tp:taxon-name><tp:taxon-name-part taxon-name-part-type="family">Scarabaeoidea</tp:taxon-name-part></tp:taxon-name>. Laparosticti.</source><publisher-name>National Institute of Biological Resources Press</publisher-name>, <publisher-loc>Incheon</publisher-loc>, <size units="page">209 pp</size>.</mixed-citation></ref><ref id="B1"><mixed-citation xmlns:xlink="http://www.w3.org/1999/xlink" xlink:type="simple"><person-group><name name-style="western"><surname>Balthasar</surname><given-names>V</given-names></name></person-group> (<year>1963</year>) <article-title>Monographie der <tp:taxon-name><tp:taxon-name-part taxon-name-part-type="family">Scarabaeidae</tp:taxon-name-part></tp:taxon-name> und <tp:taxon-name><tp:taxon-name-part taxon-name-part-type="family">Aphodidae</tp:taxon-name-part></tp:taxon-name> der palaearktischen und Orientalischen Region.</article-title><source>Tschechoslowakische Akademie der Wissenschaften Prag</source><volume>1</volume>: <fpage>1</fpage>–<lpage>391</lpage>.</mixed-citation></ref><ref id="B14"><mixed-citation xmlns:xlink="http://www.w3.org/1999/xlink" xlink:type="simple"><person-group><name name-style="western"><surname>Stebnicka</surname><given-names>Z</given-names></name></person-group> (<year>1976</year>) Żukowate – <tp:taxon-name><tp:taxon-name-part taxon-name-part-type="family">Scarabaeidae</tp:taxon-name-part></tp:taxon-name>. Grupa podrodzin: <tp:taxon-name><tp:taxon-name-part taxon-name-part-type="family">Scarabaeidae</tp:taxon-name-part></tp:taxon-name> laparosticti. Klucze do oznaczania owadów Polski. Część XIX. Zeszyt 28 a., 1–139.</mixed-citation></ref><ref id="B2"><mixed-citation xmlns:xlink="http://www.w3.org/1999/xlink" xlink:type="simple"><person-group><name name-style="western"><surname>Bunalski</surname><given-names>M</given-names></name></person-group> (<year>1999</year>) Die Blatthornkäfer Mitteleuropas. <tp:taxon-name><tp:taxon-name-part taxon-name-part-type="order">Coleoptera</tp:taxon-name-part></tp:taxon-name>, <tp:taxon-name><tp:taxon-name-part taxon-name-part-type="superfamily">Scarabaeoidea</tp:taxon-name-part></tp:taxon-name>. Bestimmung - Verbreitung – Ökologie. Frantisek Slamba, Bratislava, 1–80.</mixed-citation></ref><ref id="B5"><mixed-citation xmlns:xlink="http://www.w3.org/1999/xlink" xlink:type="simple"><person-group><name name-style="western"><surname>Dellacasa</surname><given-names>G</given-names></name><name name-style="western"><surname>Bordat</surname><given-names>P</given-names></name><name name-style="western"><surname>Dellacasa</surname><given-names>M</given-names></name></person-group> (<year>2001</year>) <article-title>A revisional essay of world genus-group taxa of <tp:taxon-name><tp:taxon-name-part taxon-name-part-type="subfamily">Aphodiinae</tp:taxon-name-part></tp:taxon-name>.</article-title><source>Memorie della Societé Entomologica Italiana Genova</source><volume>79</volume>: <fpage>1</fpage>–<lpage>482</lpage>.</mixed-citation></ref><ref id="B12"><mixed-citation xmlns:xlink="http://www.w3.org/1999/xlink" xlink:type="simple"><person-group><name name-style="western"><surname>Rössner</surname><given-names>E</given-names></name></person-group> (<year>2012</year>) <source>Die Hirschkäfer und Blatthornkäfer Ostdeutschland (<tp:taxon-name><tp:taxon-name-part taxon-name-part-type="order">Coleoptera</tp:taxon-name-part></tp:taxon-name>: <tp:taxon-name><tp:taxon-name-part taxon-name-part-type="superfamily">Scarabaeoidea</tp:taxon-name-part></tp:taxon-name>). Verein der Freunde und Förderer des Naturkundemuseums Erfurt e.</source><publisher-name>V.</publisher-name>, <publisher-loc>Erfurt</publisher-loc>, <size units="page">505 pp</size>.</mixed-citation></ref><ref id="B8"><mixed-citation xmlns:xlink="http://www.w3.org/1999/xlink" xlink:type="simple"><person-group><name name-style="western"><surname>Kawai</surname><given-names>S</given-names></name><name name-style="western"><surname>Hori</surname><given-names>S</given-names></name><name name-style="western"><surname>Kawahara</surname><given-names>M</given-names></name><name name-style="western"><surname>Inagaki</surname><given-names>M</given-names></name></person-group> (<year>2005</year>) <source>Atlas of Japanese <tp:taxon-name><tp:taxon-name-part taxon-name-part-type="superfamily">Scarabaeoidea</tp:taxon-name-part></tp:taxon-name> Vol.1 Coprophagous Group.</source><publisher-name>Roppon-Ashi Entomological Books</publisher-name>, <publisher-loc>Tokyo</publisher-loc>, <size units="page">189 pp</size>.</mixed-citation></ref></ref-list></tp:taxon-treatment>
